# Supplementary material for: Paramutation-like features of multiple natural epialleles in tomato
Source: BMC Genomics. 2018 Mar 20;19:203. doi: 10.1186/s12864-018-4590-4 (PMC5859443; doi:10.1186/s12864-018-4590-4)
Supplement: Supplementary file 1 — Summary of MethylC-seq data. Tsv format. (TXT 358 bytes) [file 12864_2018_4590_MOESM1_ESM.txt]

library	reads	mapped reads	coverage	conversion rate (%)
M82_rep1	49941111	35488506	4.2	99.6
M82_rep2	74360103	48749747	6	98.2
IL1-1_rep1	44709174	28653302	3.3	99.5
IL1-1_rep2	76932008	37449997	4.5	99.6
IL2-5_rep1	38605301	24940844	2.4	99.5
IL2-5_rep2	332101719	236843261	27.8	99.6
IL8-3_rep1	73750987	44952130	4.7	97.9
IL8-3_rep2	84890415	57399139	7.1	98.5
