# Supplementary material for: Paramutation-like features of multiple natural epialleles in tomato
Source: BMC Genomics. 2018 Mar 20;19:203. doi: 10.1186/s12864-018-4590-4 (PMC5859443; doi:10.1186/s12864-018-4590-4)
Supplement: Supplementary file 2 — DMRs shared between introgression lines. Tsv format. (TXT 453 kb) [file 12864_2018_4590_MOESM2_ESM.txt]

chr	start	end	type
SL2.50ch01	85049801	85050100	CG_hyper
SL2.50ch01	85781801	85782100	CG_hyper
SL2.50ch01	86234201	86234700	CG_hyper
SL2.50ch01	86375201	86375500	CG_hyper
SL2.50ch01	86487001	86487500	CG_hyper
SL2.50ch01	86989201	86989500	CG_hyper
SL2.50ch01	87135801	87136100	CG_hyper
SL2.50ch01	87179601	87179900	CG_hyper
SL2.50ch01	87184401	87184700	CG_hyper
SL2.50ch01	87343801	87344300	CG_hyper
SL2.50ch01	87386001	87386300	CG_hyper
SL2.50ch01	87396001	87396300	CG_hyper
SL2.50ch01	87540201	87540500	CG_hyper
SL2.50ch01	87737401	87737900	CG_hyper
SL2.50ch01	87771001	87771300	CG_hyper
SL2.50ch01	87775801	87776100	CG_hyper
SL2.50ch01	87817201	87817500	CG_hyper
SL2.50ch01	88052001	88052100	CG_hyper
SL2.50ch01	88101201	88101300	CG_hyper
SL2.50ch01	88179801	88180500	CG_hyper
SL2.50ch01	88282801	88283100	CG_hyper
SL2.50ch01	88343401	88343700	CG_hyper
SL2.50ch01	88436401	88436700	CG_hyper
SL2.50ch01	88450201	88450500	CG_hyper
SL2.50ch01	88535601	88536100	CG_hyper
SL2.50ch01	88537801	88538100	CG_hyper
SL2.50ch01	88598401	88598700	CG_hyper
SL2.50ch01	88651601	88651900	CG_hyper
SL2.50ch01	88719201	88719500	CG_hyper
SL2.50ch01	88905001	88905300	CG_hyper
SL2.50ch01	88949401	88949700	CG_hyper
SL2.50ch01	89142201	89142500	CG_hyper
SL2.50ch01	89491001	89491300	CG_hyper
SL2.50ch01	89676801	89677100	CG_hyper
SL2.50ch01	89755201	89755500	CG_hyper
SL2.50ch01	89989201	89989500	CG_hyper
SL2.50ch01	90315601	90316100	CG_hyper
SL2.50ch01	90329001	90329300	CG_hyper
SL2.50ch01	90372601	90372900	CG_hyper
SL2.50ch01	90479601	90479900	CG_hyper
SL2.50ch01	90509601	90509700	CG_hyper
SL2.50ch01	90559601	90559900	CG_hyper
SL2.50ch01	90560201	90560700	CG_hyper
SL2.50ch01	90641001	90641300	CG_hyper
SL2.50ch01	90645401	90645700	CG_hyper
SL2.50ch01	90721401	90721700	CG_hyper
SL2.50ch01	90821201	90821500	CG_hyper
SL2.50ch01	90985001	90985300	CG_hyper
SL2.50ch01	91005201	91005500	CG_hyper
SL2.50ch01	91040401	91040700	CG_hyper
SL2.50ch01	91101601	91101900	CG_hyper
SL2.50ch01	91135001	91135300	CG_hyper
SL2.50ch01	91241201	91241700	CG_hyper
SL2.50ch01	91374601	91375100	CG_hyper
SL2.50ch01	91375201	91375500	CG_hyper
SL2.50ch01	91401601	91402100	CG_hyper
SL2.50ch01	91429201	91429500	CG_hyper
SL2.50ch01	91480401	91480700	CG_hyper
SL2.50ch01	91481201	91481500	CG_hyper
SL2.50ch01	91492801	91493100	CG_hyper
SL2.50ch01	91604201	91604500	CG_hyper
SL2.50ch01	91707201	91707500	CG_hyper
SL2.50ch01	91712201	91712500	CG_hyper
SL2.50ch01	91829401	91829500	CG_hyper
SL2.50ch01	91893401	91893700	CG_hyper
SL2.50ch01	91941601	91941900	CG_hyper
SL2.50ch01	92201401	92201700	CG_hyper
SL2.50ch01	92323401	92323700	CG_hyper
SL2.50ch01	92421001	92421300	CG_hyper
SL2.50ch01	92565401	92565900	CG_hyper
SL2.50ch01	92636601	92636900	CG_hyper
SL2.50ch01	92642801	92643300	CG_hyper
SL2.50ch01	92809201	92809700	CG_hyper
SL2.50ch01	92828801	92829100	CG_hyper
SL2.50ch01	92852801	92853100	CG_hyper
SL2.50ch01	92855001	92855300	CG_hyper
SL2.50ch01	93117601	93118100	CG_hyper
SL2.50ch01	93132601	93133500	CG_hyper
SL2.50ch01	93134801	93135100	CG_hyper
SL2.50ch01	93154401	93154700	CG_hyper
SL2.50ch01	93174401	93174700	CG_hyper
SL2.50ch01	93240401	93240700	CG_hyper
SL2.50ch01	93419801	93420100	CG_hyper
SL2.50ch01	93448201	93448500	CG_hyper
SL2.50ch01	93518201	93518500	CG_hyper
SL2.50ch01	93536401	93536700	CG_hyper
SL2.50ch01	93628601	93628900	CG_hyper
SL2.50ch01	93665801	93666100	CG_hyper
SL2.50ch01	93708201	93708700	CG_hyper
SL2.50ch01	93821401	93821700	CG_hyper
SL2.50ch01	94097601	94097900	CG_hyper
SL2.50ch01	94367801	94368300	CG_hyper
SL2.50ch01	94454001	94454300	CG_hyper
SL2.50ch01	94650801	94651100	CG_hyper
SL2.50ch01	94880801	94881300	CG_hyper
SL2.50ch01	95141601	95141900	CG_hyper
SL2.50ch01	95184401	95184700	CG_hyper
SL2.50ch01	95232001	95232500	CG_hyper
SL2.50ch01	95360001	95360300	CG_hyper
SL2.50ch01	95408801	95409300	CG_hyper
SL2.50ch01	95412201	95412500	CG_hyper
SL2.50ch01	95560001	95560300	CG_hyper
SL2.50ch01	95578401	95578700	CG_hyper
SL2.50ch01	95613201	95613500	CG_hyper
SL2.50ch01	95620401	95620700	CG_hyper
SL2.50ch01	95630801	95631100	CG_hyper
SL2.50ch01	95670601	95670900	CG_hyper
SL2.50ch01	95777601	95778100	CG_hyper
SL2.50ch01	95835201	95835500	CG_hyper
SL2.50ch01	95853401	95853700	CG_hyper
SL2.50ch01	95898001	95898300	CG_hyper
SL2.50ch01	95939201	95939500	CG_hyper
SL2.50ch01	95945801	95946300	CG_hyper
SL2.50ch01	95979601	95979900	CG_hyper
SL2.50ch01	96108201	96108300	CG_hyper
SL2.50ch01	96142001	96142300	CG_hyper
SL2.50ch01	96162201	96162500	CG_hyper
SL2.50ch01	96220601	96220700	CG_hyper
SL2.50ch01	96495001	96495500	CG_hyper
SL2.50ch01	96616801	96617100	CG_hyper
SL2.50ch01	96622801	96622900	CG_hyper
SL2.50ch01	96660801	96661100	CG_hyper
SL2.50ch01	96964601	96964900	CG_hyper
SL2.50ch01	96993001	96993300	CG_hyper
SL2.50ch01	97211201	97211500	CG_hyper
SL2.50ch01	97317401	97317700	CG_hyper
SL2.50ch01	97388801	97389100	CG_hyper
SL2.50ch01	97390601	97390900	CG_hyper
SL2.50ch01	97489401	97489700	CG_hyper
SL2.50ch01	97498201	97498500	CG_hyper
SL2.50ch01	97718801	97719100	CG_hyper
SL2.50ch01	97738601	97738900	CG_hyper
SL2.50ch01	97778801	97779100	CG_hyper
SL2.50ch01	98121201	98121500	CG_hyper
SL2.50ch01	98252801	98253100	CG_hyper
SL2.50ch01	98311001	98311300	CG_hyper
SL2.50ch01	98392601	98392900	CG_hyper
SL2.50ch02	547601	548100	CG_hyper
SL2.50ch02	667001	667300	CG_hyper
SL2.50ch02	1560801	1561100	CG_hyper
SL2.50ch02	1673801	1674100	CG_hyper
SL2.50ch02	1674401	1674700	CG_hyper
SL2.50ch02	2590001	2590300	CG_hyper
SL2.50ch02	2611001	2611300	CG_hyper
SL2.50ch02	2789401	2789700	CG_hyper
SL2.50ch02	2934201	2934500	CG_hyper
SL2.50ch02	2956001	2956300	CG_hyper
SL2.50ch02	3746601	3746900	CG_hyper
SL2.50ch02	4016801	4017100	CG_hyper
SL2.50ch02	4026001	4026100	CG_hyper
SL2.50ch02	4297801	4298100	CG_hyper
SL2.50ch02	4601601	4601900	CG_hyper
SL2.50ch02	4649601	4649900	CG_hyper
SL2.50ch02	4657201	4657500	CG_hyper
SL2.50ch02	4657801	4658300	CG_hyper
SL2.50ch02	4676001	4676300	CG_hyper
SL2.50ch02	4683601	4684100	CG_hyper
SL2.50ch02	5077801	5078100	CG_hyper
SL2.50ch02	5505801	5506100	CG_hyper
SL2.50ch02	5586001	5586500	CG_hyper
SL2.50ch02	5765001	5765300	CG_hyper
SL2.50ch02	6074801	6075500	CG_hyper
SL2.50ch02	6084601	6085300	CG_hyper
SL2.50ch02	6085401	6085700	CG_hyper
SL2.50ch02	6085801	6086100	CG_hyper
SL2.50ch02	6121001	6121700	CG_hyper
SL2.50ch02	6738601	6738900	CG_hyper
SL2.50ch02	6881401	6881700	CG_hyper
SL2.50ch02	6903601	6903900	CG_hyper
SL2.50ch02	7206801	7207100	CG_hyper
SL2.50ch02	7269801	7270300	CG_hyper
SL2.50ch02	7338201	7338500	CG_hyper
SL2.50ch02	7824201	7824500	CG_hyper
SL2.50ch02	7860801	7861100	CG_hyper
SL2.50ch02	8385201	8385500	CG_hyper
SL2.50ch02	8386801	8387100	CG_hyper
SL2.50ch02	8403601	8403900	CG_hyper
SL2.50ch02	8410801	8411300	CG_hyper
SL2.50ch02	8411801	8412100	CG_hyper
SL2.50ch02	8567801	8568100	CG_hyper
SL2.50ch02	8811401	8811700	CG_hyper
SL2.50ch02	9347401	9347700	CG_hyper
SL2.50ch02	9746201	9746500	CG_hyper
SL2.50ch02	13514201	13514700	CG_hyper
SL2.50ch02	13598801	13599100	CG_hyper
SL2.50ch02	14932801	14933100	CG_hyper
SL2.50ch02	15091601	15091900	CG_hyper
SL2.50ch02	15471401	15472100	CG_hyper
SL2.50ch02	15668401	15668700	CG_hyper
SL2.50ch02	15856601	15857100	CG_hyper
SL2.50ch02	16120801	16121100	CG_hyper
SL2.50ch02	16173401	16173700	CG_hyper
SL2.50ch02	16670001	16670300	CG_hyper
SL2.50ch02	16854601	16854900	CG_hyper
SL2.50ch02	16940401	16940900	CG_hyper
SL2.50ch02	17050601	17050900	CG_hyper
SL2.50ch02	17136401	17136700	CG_hyper
SL2.50ch02	17328001	17328300	CG_hyper
SL2.50ch02	17376001	17376300	CG_hyper
SL2.50ch02	17496001	17496300	CG_hyper
SL2.50ch02	17647601	17648100	CG_hyper
SL2.50ch02	17723601	17724100	CG_hyper
SL2.50ch02	17947801	17948100	CG_hyper
SL2.50ch02	18249801	18250100	CG_hyper
SL2.50ch02	18251001	18251300	CG_hyper
SL2.50ch02	18334201	18334500	CG_hyper
SL2.50ch02	18387801	18388100	CG_hyper
SL2.50ch02	18645401	18645700	CG_hyper
SL2.50ch02	18707201	18707900	CG_hyper
SL2.50ch02	18851601	18851900	CG_hyper
SL2.50ch02	19308601	19308900	CG_hyper
SL2.50ch02	20246001	20246300	CG_hyper
SL2.50ch02	21768201	21768500	CG_hyper
SL2.50ch02	22488001	22488100	CG_hyper
SL2.50ch02	22772401	22772700	CG_hyper
SL2.50ch02	23235601	23236100	CG_hyper
SL2.50ch02	23497401	23497500	CG_hyper
SL2.50ch02	24212601	24213100	CG_hyper
SL2.50ch02	24213801	24214300	CG_hyper
SL2.50ch02	24752601	24752900	CG_hyper
SL2.50ch02	25182401	25182700	CG_hyper
SL2.50ch02	25321001	25321100	CG_hyper
SL2.50ch02	25383801	25384100	CG_hyper
SL2.50ch02	25520201	25520700	CG_hyper
SL2.50ch02	25813401	25813700	CG_hyper
SL2.50ch02	25848601	25848900	CG_hyper
SL2.50ch02	25982401	25982700	CG_hyper
SL2.50ch02	26008601	26008900	CG_hyper
SL2.50ch02	26016401	26016700	CG_hyper
SL2.50ch02	26028401	26029100	CG_hyper
SL2.50ch02	26069001	26069500	CG_hyper
SL2.50ch02	26081001	26081300	CG_hyper
SL2.50ch02	26408001	26408300	CG_hyper
SL2.50ch02	26448201	26448500	CG_hyper
SL2.50ch02	26513401	26513700	CG_hyper
SL2.50ch02	26569001	26569500	CG_hyper
SL2.50ch02	26614201	26614500	CG_hyper
SL2.50ch02	26772801	26773100	CG_hyper
SL2.50ch02	26775201	26775500	CG_hyper
SL2.50ch02	26967601	26967900	CG_hyper
SL2.50ch02	27048801	27049100	CG_hyper
SL2.50ch02	27064001	27064300	CG_hyper
SL2.50ch02	27370201	27370500	CG_hyper
SL2.50ch02	27401401	27401700	CG_hyper
SL2.50ch02	27709001	27709300	CG_hyper
SL2.50ch02	27807401	27807700	CG_hyper
SL2.50ch02	27999401	27999900	CG_hyper
SL2.50ch02	28109001	28109300	CG_hyper
SL2.50ch02	28535801	28536100	CG_hyper
SL2.50ch02	28616601	28616900	CG_hyper
SL2.50ch02	28917201	28917500	CG_hyper
SL2.50ch02	28931401	28931700	CG_hyper
SL2.50ch02	28973001	28973300	CG_hyper
SL2.50ch02	29024601	29024900	CG_hyper
SL2.50ch02	29047601	29047900	CG_hyper
SL2.50ch02	29330601	29330900	CG_hyper
SL2.50ch02	29407401	29407700	CG_hyper
SL2.50ch02	29478401	29478700	CG_hyper
SL2.50ch02	29580001	29580300	CG_hyper
SL2.50ch02	29657201	29657500	CG_hyper
SL2.50ch02	29659801	29660500	CG_hyper
SL2.50ch02	29660601	29661100	CG_hyper
SL2.50ch02	29680401	29680700	CG_hyper
SL2.50ch02	29707801	29708100	CG_hyper
SL2.50ch02	29824001	29824300	CG_hyper
SL2.50ch02	29829401	29829700	CG_hyper
SL2.50ch02	29840601	29840900	CG_hyper
SL2.50ch02	29937201	29937500	CG_hyper
SL2.50ch02	30015001	30015300	CG_hyper
SL2.50ch02	30032401	30032900	CG_hyper
SL2.50ch02	30052801	30053100	CG_hyper
SL2.50ch02	30057801	30058100	CG_hyper
SL2.50ch02	30249201	30249500	CG_hyper
SL2.50ch02	30357601	30357900	CG_hyper
SL2.50ch02	30441001	30441300	CG_hyper
SL2.50ch02	30470201	30470500	CG_hyper
SL2.50ch02	30476601	30477100	CG_hyper
SL2.50ch02	30579201	30579500	CG_hyper
SL2.50ch02	31006001	31006300	CG_hyper
SL2.50ch02	31158001	31158500	CG_hyper
SL2.50ch02	31273601	31273900	CG_hyper
SL2.50ch02	31281801	31282100	CG_hyper
SL2.50ch02	31551401	31551900	CG_hyper
SL2.50ch02	32932001	32932500	CG_hyper
SL2.50ch02	33096401	33096700	CG_hyper
SL2.50ch02	33262001	33262300	CG_hyper
SL2.50ch02	33262401	33262700	CG_hyper
SL2.50ch02	33304201	33304500	CG_hyper
SL2.50ch02	33397201	33397500	CG_hyper
SL2.50ch02	33733601	33734100	CG_hyper
SL2.50ch02	33758201	33758500	CG_hyper
SL2.50ch02	33906201	33906500	CG_hyper
SL2.50ch02	33967401	33967900	CG_hyper
SL2.50ch02	33988401	33988900	CG_hyper
SL2.50ch02	34050801	34051300	CG_hyper
SL2.50ch02	34056401	34056700	CG_hyper
SL2.50ch02	34198401	34198900	CG_hyper
SL2.50ch02	34219001	34219500	CG_hyper
SL2.50ch02	34436001	34436300	CG_hyper
SL2.50ch02	34492601	34492900	CG_hyper
SL2.50ch02	34611001	34611300	CG_hyper
SL2.50ch02	34637801	34638300	CG_hyper
SL2.50ch02	34798001	34798300	CG_hyper
SL2.50ch02	34971201	34971500	CG_hyper
SL2.50ch02	35260601	35261300	CG_hyper
SL2.50ch02	35322201	35322500	CG_hyper
SL2.50ch02	35539601	35540100	CG_hyper
SL2.50ch02	35672201	35672500	CG_hyper
SL2.50ch02	35896801	35897100	CG_hyper
SL2.50ch02	35946601	35946900	CG_hyper
SL2.50ch02	35986001	35986500	CG_hyper
SL2.50ch02	36129601	36129900	CG_hyper
SL2.50ch02	36520601	36520900	CG_hyper
SL2.50ch02	36577401	36577700	CG_hyper
SL2.50ch02	36584601	36584700	CG_hyper
SL2.50ch02	36609201	36609500	CG_hyper
SL2.50ch02	36611001	36611300	CG_hyper
SL2.50ch02	36618001	36618500	CG_hyper
SL2.50ch02	36718201	36718700	CG_hyper
SL2.50ch02	36779001	36779300	CG_hyper
SL2.50ch02	36837001	36837300	CG_hyper
SL2.50ch02	37048001	37048300	CG_hyper
SL2.50ch02	37075801	37076100	CG_hyper
SL2.50ch02	37083001	37083500	CG_hyper
SL2.50ch02	37134401	37134700	CG_hyper
SL2.50ch02	37152201	37152500	CG_hyper
SL2.50ch02	37180601	37180900	CG_hyper
SL2.50ch02	37195401	37195700	CG_hyper
SL2.50ch02	37213401	37213700	CG_hyper
SL2.50ch02	37405601	37405900	CG_hyper
SL2.50ch02	37772001	37772300	CG_hyper
SL2.50ch02	37821201	37821700	CG_hyper
SL2.50ch02	37874801	37875100	CG_hyper
SL2.50ch02	37899601	37899900	CG_hyper
SL2.50ch02	37905001	37905500	CG_hyper
SL2.50ch02	37935201	37935500	CG_hyper
SL2.50ch02	38195201	38195500	CG_hyper
SL2.50ch02	38300001	38300300	CG_hyper
SL2.50ch02	38781801	38782100	CG_hyper
SL2.50ch02	38786001	38786300	CG_hyper
SL2.50ch02	38934001	38934300	CG_hyper
SL2.50ch02	39160801	39161100	CG_hyper
SL2.50ch02	39162201	39162500	CG_hyper
SL2.50ch02	39187801	39188100	CG_hyper
SL2.50ch02	39275801	39276300	CG_hyper
SL2.50ch02	39378601	39379100	CG_hyper
SL2.50ch02	39386601	39386900	CG_hyper
SL2.50ch02	39651801	39652100	CG_hyper
SL2.50ch02	39688601	39689100	CG_hyper
SL2.50ch02	39714001	39714500	CG_hyper
SL2.50ch02	39756801	39757100	CG_hyper
SL2.50ch02	39922201	39922500	CG_hyper
SL2.50ch02	39955801	39956100	CG_hyper
SL2.50ch02	39965001	39965300	CG_hyper
SL2.50ch02	39973801	39974100	CG_hyper
SL2.50ch02	40262001	40262300	CG_hyper
SL2.50ch02	40263801	40264100	CG_hyper
SL2.50ch02	40317201	40317700	CG_hyper
SL2.50ch02	40403801	40404100	CG_hyper
SL2.50ch02	40436601	40436900	CG_hyper
SL2.50ch02	40495601	40495900	CG_hyper
SL2.50ch02	40556401	40556700	CG_hyper
SL2.50ch02	40761601	40761900	CG_hyper
SL2.50ch02	40814601	40814900	CG_hyper
SL2.50ch02	40936601	40936900	CG_hyper
SL2.50ch02	40954601	40954900	CG_hyper
SL2.50ch02	40998801	40999100	CG_hyper
SL2.50ch02	41057001	41057300	CG_hyper
SL2.50ch02	41197401	41197500	CG_hyper
SL2.50ch02	41266601	41267100	CG_hyper
SL2.50ch02	41271001	41271500	CG_hyper
SL2.50ch02	41342801	41343100	CG_hyper
SL2.50ch02	41355401	41355700	CG_hyper
SL2.50ch02	41492001	41492300	CG_hyper
SL2.50ch02	41614601	41614900	CG_hyper
SL2.50ch02	41635201	41635700	CG_hyper
SL2.50ch02	41663401	41663700	CG_hyper
SL2.50ch02	41692601	41692900	CG_hyper
SL2.50ch02	42260601	42260900	CG_hyper
SL2.50ch02	42271601	42272100	CG_hyper
SL2.50ch02	42307001	42307300	CG_hyper
SL2.50ch02	42339001	42339500	CG_hyper
SL2.50ch02	42383401	42383700	CG_hyper
SL2.50ch02	42662401	42662700	CG_hyper
SL2.50ch02	42694401	42694900	CG_hyper
SL2.50ch02	42906401	42906700	CG_hyper
SL2.50ch02	43035201	43035500	CG_hyper
SL2.50ch02	43061001	43061300	CG_hyper
SL2.50ch02	43112401	43112900	CG_hyper
SL2.50ch02	43128201	43128500	CG_hyper
SL2.50ch02	43336801	43337100	CG_hyper
SL2.50ch02	43474801	43475100	CG_hyper
SL2.50ch02	43807201	43807300	CG_hyper
SL2.50ch02	43948201	43948500	CG_hyper
SL2.50ch02	43984801	43984900	CG_hyper
SL2.50ch02	54335001	54335300	CG_hyper
SL2.50ch02	54413801	54414100	CG_hyper
SL2.50ch02	54614601	54614900	CG_hyper
SL2.50ch02	54893601	54893900	CG_hyper
SL2.50ch02	54969201	54969500	CG_hyper
SL2.50ch03	37401	37700	CG_hyper
SL2.50ch03	136201	136500	CG_hyper
SL2.50ch03	318601	319100	CG_hyper
SL2.50ch03	569801	570100	CG_hyper
SL2.50ch03	615401	615700	CG_hyper
SL2.50ch03	618001	618300	CG_hyper
SL2.50ch03	640601	641100	CG_hyper
SL2.50ch03	655801	656100	CG_hyper
SL2.50ch03	684001	684300	CG_hyper
SL2.50ch03	706001	706300	CG_hyper
SL2.50ch03	708601	708900	CG_hyper
SL2.50ch03	740201	740500	CG_hyper
SL2.50ch03	956001	956500	CG_hyper
SL2.50ch03	1009401	1009900	CG_hyper
SL2.50ch03	1041401	1041700	CG_hyper
SL2.50ch03	1129601	1129700	CG_hyper
SL2.50ch03	1147401	1147700	CG_hyper
SL2.50ch03	1185401	1185700	CG_hyper
SL2.50ch03	1204401	1204700	CG_hyper
SL2.50ch03	1220601	1220900	CG_hyper
SL2.50ch03	1223601	1223700	CG_hyper
SL2.50ch03	1305401	1305900	CG_hyper
SL2.50ch03	1414401	1414700	CG_hyper
SL2.50ch03	1483401	1483700	CG_hyper
SL2.50ch03	1512401	1512900	CG_hyper
SL2.50ch03	2182401	2182700	CG_hyper
SL2.50ch03	2183001	2183300	CG_hyper
SL2.50ch03	2200201	2200500	CG_hyper
SL2.50ch03	2223001	2223300	CG_hyper
SL2.50ch03	2329801	2330100	CG_hyper
SL2.50ch03	2440001	2440300	CG_hyper
SL2.50ch03	2628401	2628700	CG_hyper
SL2.50ch03	2661801	2662100	CG_hyper
SL2.50ch03	2822201	2822500	CG_hyper
SL2.50ch03	2876201	2876700	CG_hyper
SL2.50ch03	3077601	3077900	CG_hyper
SL2.50ch03	3159201	3159500	CG_hyper
SL2.50ch03	3343201	3343700	CG_hyper
SL2.50ch03	3355801	3356500	CG_hyper
SL2.50ch03	3365201	3365700	CG_hyper
SL2.50ch03	3414201	3414500	CG_hyper
SL2.50ch03	3729201	3729500	CG_hyper
SL2.50ch03	3770001	3770300	CG_hyper
SL2.50ch03	3837601	3837900	CG_hyper
SL2.50ch03	4029801	4030100	CG_hyper
SL2.50ch03	4228401	4228700	CG_hyper
SL2.50ch03	4287401	4287700	CG_hyper
SL2.50ch03	4320401	4320900	CG_hyper
SL2.50ch03	4377401	4377700	CG_hyper
SL2.50ch03	4460201	4460500	CG_hyper
SL2.50ch03	4618801	4619100	CG_hyper
SL2.50ch03	4770801	4770900	CG_hyper
SL2.50ch03	4959001	4959300	CG_hyper
SL2.50ch03	5040801	5041300	CG_hyper
SL2.50ch03	5145001	5145500	CG_hyper
SL2.50ch03	5354801	5355100	CG_hyper
SL2.50ch03	5355401	5355700	CG_hyper
SL2.50ch03	5473001	5473300	CG_hyper
SL2.50ch03	5482001	5482300	CG_hyper
SL2.50ch03	5573601	5574100	CG_hyper
SL2.50ch03	5680001	5680300	CG_hyper
SL2.50ch03	5724201	5724700	CG_hyper
SL2.50ch03	6052401	6053100	CG_hyper
SL2.50ch03	6182001	6182300	CG_hyper
SL2.50ch03	6185801	6186300	CG_hyper
SL2.50ch03	6322401	6322500	CG_hyper
SL2.50ch03	7145601	7145900	CG_hyper
SL2.50ch03	7451801	7452100	CG_hyper
SL2.50ch03	7517201	7517500	CG_hyper
SL2.50ch03	8097601	8097900	CG_hyper
SL2.50ch03	8295801	8295900	CG_hyper
SL2.50ch03	8459601	8460100	CG_hyper
SL2.50ch03	8484201	8484500	CG_hyper
SL2.50ch03	9228401	9228700	CG_hyper
SL2.50ch03	9300601	9300900	CG_hyper
SL2.50ch03	9646801	9647100	CG_hyper
SL2.50ch03	9647401	9647700	CG_hyper
SL2.50ch03	9992001	9992300	CG_hyper
SL2.50ch03	10248601	10248900	CG_hyper
SL2.50ch03	10300401	10300700	CG_hyper
SL2.50ch03	10307001	10307300	CG_hyper
SL2.50ch03	10494201	10494500	CG_hyper
SL2.50ch03	10548401	10548500	CG_hyper
SL2.50ch03	10565201	10565500	CG_hyper
SL2.50ch03	10642001	10642500	CG_hyper
SL2.50ch03	10788001	10788300	CG_hyper
SL2.50ch03	10904201	10904500	CG_hyper
SL2.50ch03	10994001	10994300	CG_hyper
SL2.50ch03	11080201	11080500	CG_hyper
SL2.50ch03	11395001	11395300	CG_hyper
SL2.50ch03	11493801	11494100	CG_hyper
SL2.50ch03	11559801	11560100	CG_hyper
SL2.50ch03	11594601	11594900	CG_hyper
SL2.50ch03	11804401	11804700	CG_hyper
SL2.50ch03	12581601	12581900	CG_hyper
SL2.50ch03	13025601	13026100	CG_hyper
SL2.50ch03	13048201	13048700	CG_hyper
SL2.50ch03	13168001	13168300	CG_hyper
SL2.50ch03	16158001	16158300	CG_hyper
SL2.50ch03	16377601	16377900	CG_hyper
SL2.50ch03	16382601	16382900	CG_hyper
SL2.50ch03	16384801	16385100	CG_hyper
SL2.50ch03	16415601	16415900	CG_hyper
SL2.50ch03	16416601	16416900	CG_hyper
SL2.50ch03	18276601	18277100	CG_hyper
SL2.50ch03	18762801	18762900	CG_hyper
SL2.50ch03	18970601	18970900	CG_hyper
SL2.50ch03	19555601	19555900	CG_hyper
SL2.50ch03	20615201	20615500	CG_hyper
SL2.50ch03	20768201	20768700	CG_hyper
SL2.50ch03	21027601	21027900	CG_hyper
SL2.50ch03	21218801	21219100	CG_hyper
SL2.50ch03	21421601	21421900	CG_hyper
SL2.50ch03	22058601	22059100	CG_hyper
SL2.50ch03	22083401	22083700	CG_hyper
SL2.50ch03	22112201	22112700	CG_hyper
SL2.50ch03	23069801	23070100	CG_hyper
SL2.50ch03	24270801	24271100	CG_hyper
SL2.50ch03	24272601	24272900	CG_hyper
SL2.50ch03	24448601	24448900	CG_hyper
SL2.50ch03	24764801	24765100	CG_hyper
SL2.50ch03	25134401	25134700	CG_hyper
SL2.50ch03	25137001	25137300	CG_hyper
SL2.50ch03	25376001	25376300	CG_hyper
SL2.50ch03	26023001	26023300	CG_hyper
SL2.50ch03	26304801	26305100	CG_hyper
SL2.50ch03	26305201	26305500	CG_hyper
SL2.50ch03	26601401	26601900	CG_hyper
SL2.50ch03	26930001	26930500	CG_hyper
SL2.50ch03	27106601	27106900	CG_hyper
SL2.50ch03	27576401	27576700	CG_hyper
SL2.50ch03	27754801	27755100	CG_hyper
SL2.50ch03	27822001	27823100	CG_hyper
SL2.50ch03	28686801	28687100	CG_hyper
SL2.50ch03	29054001	29054500	CG_hyper
SL2.50ch03	29074601	29074900	CG_hyper
SL2.50ch03	29199001	29199500	CG_hyper
SL2.50ch03	29259201	29259500	CG_hyper
SL2.50ch03	29500401	29500700	CG_hyper
SL2.50ch03	29517001	29517300	CG_hyper
SL2.50ch03	29792201	29792500	CG_hyper
SL2.50ch03	29803201	29803500	CG_hyper
SL2.50ch03	29927001	29927300	CG_hyper
SL2.50ch03	30042801	30043100	CG_hyper
SL2.50ch03	30060801	30060900	CG_hyper
SL2.50ch03	30866801	30867100	CG_hyper
SL2.50ch03	30934001	30934300	CG_hyper
SL2.50ch03	31255601	31255900	CG_hyper
SL2.50ch03	31304601	31304900	CG_hyper
SL2.50ch03	31337401	31337700	CG_hyper
SL2.50ch03	31428801	31429500	CG_hyper
SL2.50ch03	31430201	31430700	CG_hyper
SL2.50ch03	31430801	31431100	CG_hyper
SL2.50ch03	31434601	31434900	CG_hyper
SL2.50ch03	31566801	31567100	CG_hyper
SL2.50ch03	31793401	31793700	CG_hyper
SL2.50ch03	32059401	32059500	CG_hyper
SL2.50ch03	32244401	32244700	CG_hyper
SL2.50ch03	32317601	32317900	CG_hyper
SL2.50ch03	32928401	32928900	CG_hyper
SL2.50ch03	33135601	33135900	CG_hyper
SL2.50ch03	33194801	33195100	CG_hyper
SL2.50ch03	33305601	33305900	CG_hyper
SL2.50ch03	33955201	33955500	CG_hyper
SL2.50ch03	33979201	33979500	CG_hyper
SL2.50ch03	35011001	35011300	CG_hyper
SL2.50ch03	35037801	35038100	CG_hyper
SL2.50ch03	35076601	35077100	CG_hyper
SL2.50ch03	35196601	35196900	CG_hyper
SL2.50ch03	35461201	35461500	CG_hyper
SL2.50ch03	35500001	35500300	CG_hyper
SL2.50ch03	35697001	35697300	CG_hyper
SL2.50ch03	36131201	36131500	CG_hyper
SL2.50ch03	36282601	36282900	CG_hyper
SL2.50ch03	36444801	36445100	CG_hyper
SL2.50ch03	37563801	37564100	CG_hyper
SL2.50ch03	37705801	37706100	CG_hyper
SL2.50ch03	37900401	37900700	CG_hyper
SL2.50ch03	38030601	38030900	CG_hyper
SL2.50ch03	38420801	38421100	CG_hyper
SL2.50ch03	38430401	38430700	CG_hyper
SL2.50ch03	39285801	39286100	CG_hyper
SL2.50ch03	39495001	39495300	CG_hyper
SL2.50ch03	39806201	39806500	CG_hyper
SL2.50ch03	40238401	40238700	CG_hyper
SL2.50ch03	40432401	40432700	CG_hyper
SL2.50ch03	40539801	40540100	CG_hyper
SL2.50ch03	40740601	40740900	CG_hyper
SL2.50ch03	40823001	40823300	CG_hyper
SL2.50ch03	40837001	40837300	CG_hyper
SL2.50ch03	42972201	42972500	CG_hyper
SL2.50ch03	43041201	43041500	CG_hyper
SL2.50ch03	43329801	43330100	CG_hyper
SL2.50ch03	43437001	43437300	CG_hyper
SL2.50ch03	44551601	44551900	CG_hyper
SL2.50ch03	44697401	44697700	CG_hyper
SL2.50ch03	44698001	44698300	CG_hyper
SL2.50ch03	44698601	44699500	CG_hyper
SL2.50ch03	44700001	44700300	CG_hyper
SL2.50ch03	45396001	45396300	CG_hyper
SL2.50ch03	45480601	45480900	CG_hyper
SL2.50ch03	45501001	45501300	CG_hyper
SL2.50ch03	45587201	45587500	CG_hyper
SL2.50ch03	45850001	45850500	CG_hyper
SL2.50ch03	46326001	46326300	CG_hyper
SL2.50ch03	46369601	46369900	CG_hyper
SL2.50ch03	46790001	46790300	CG_hyper
SL2.50ch03	46929601	46929900	CG_hyper
SL2.50ch03	47331001	47331300	CG_hyper
SL2.50ch03	47414801	47415100	CG_hyper
SL2.50ch03	47818801	47819100	CG_hyper
SL2.50ch03	48549401	48549700	CG_hyper
SL2.50ch03	48799801	48800100	CG_hyper
SL2.50ch03	48973001	48973300	CG_hyper
SL2.50ch03	49004201	49004500	CG_hyper
SL2.50ch03	49048001	49048300	CG_hyper
SL2.50ch03	49079601	49080100	CG_hyper
SL2.50ch03	49121201	49121700	CG_hyper
SL2.50ch03	49584801	49585100	CG_hyper
SL2.50ch03	50056001	50056300	CG_hyper
SL2.50ch03	50133601	50133900	CG_hyper
SL2.50ch03	51008401	51008700	CG_hyper
SL2.50ch03	51175201	51175500	CG_hyper
SL2.50ch03	51402201	51402500	CG_hyper
SL2.50ch03	51753801	51754100	CG_hyper
SL2.50ch03	52177201	52177500	CG_hyper
SL2.50ch03	52218601	52219100	CG_hyper
SL2.50ch03	52291201	52291700	CG_hyper
SL2.50ch03	52346001	52346300	CG_hyper
SL2.50ch03	52561401	52561700	CG_hyper
SL2.50ch03	52647601	52647900	CG_hyper
SL2.50ch03	52768201	52768500	CG_hyper
SL2.50ch03	52907401	52907500	CG_hyper
SL2.50ch03	53115401	53115700	CG_hyper
SL2.50ch03	53153801	53154100	CG_hyper
SL2.50ch03	53420201	53420500	CG_hyper
SL2.50ch03	53551401	53551700	CG_hyper
SL2.50ch03	53660401	53660700	CG_hyper
SL2.50ch03	53704001	53704100	CG_hyper
SL2.50ch03	53757801	53758300	CG_hyper
SL2.50ch03	54086401	54086700	CG_hyper
SL2.50ch03	54550001	54550300	CG_hyper
SL2.50ch03	54605601	54606100	CG_hyper
SL2.50ch03	54699001	54699300	CG_hyper
SL2.50ch03	54703201	54703700	CG_hyper
SL2.50ch03	54719201	54719500	CG_hyper
SL2.50ch03	54892201	54892500	CG_hyper
SL2.50ch03	54958201	54958500	CG_hyper
SL2.50ch03	55037401	55037700	CG_hyper
SL2.50ch03	55096401	55096700	CG_hyper
SL2.50ch03	55115601	55115900	CG_hyper
SL2.50ch03	55128401	55128900	CG_hyper
SL2.50ch03	55213801	55214100	CG_hyper
SL2.50ch03	55345601	55345900	CG_hyper
SL2.50ch03	55410401	55410700	CG_hyper
SL2.50ch03	55441201	55441500	CG_hyper
SL2.50ch03	55443801	55444100	CG_hyper
SL2.50ch03	55445001	55445300	CG_hyper
SL2.50ch03	55446601	55446900	CG_hyper
SL2.50ch03	55447201	55447500	CG_hyper
SL2.50ch03	55476401	55476700	CG_hyper
SL2.50ch03	55750801	55751100	CG_hyper
SL2.50ch03	55904201	55904500	CG_hyper
SL2.50ch03	56569001	56569300	CG_hyper
SL2.50ch03	56581001	56581300	CG_hyper
SL2.50ch03	57022201	57022500	CG_hyper
SL2.50ch03	57248601	57249100	CG_hyper
SL2.50ch03	57249201	57249700	CG_hyper
SL2.50ch03	57291601	57291900	CG_hyper
SL2.50ch03	57662801	57663100	CG_hyper
SL2.50ch03	57972201	57972500	CG_hyper
SL2.50ch03	58062001	58062300	CG_hyper
SL2.50ch03	58254001	58254300	CG_hyper
SL2.50ch03	58446001	58446500	CG_hyper
SL2.50ch03	58523001	58523300	CG_hyper
SL2.50ch03	58665601	58666100	CG_hyper
SL2.50ch03	58666201	58667100	CG_hyper
SL2.50ch03	58743801	58744100	CG_hyper
SL2.50ch03	59053001	59053300	CG_hyper
SL2.50ch03	59088401	59088500	CG_hyper
SL2.50ch03	59262601	59262900	CG_hyper
SL2.50ch03	59306601	59306900	CG_hyper
SL2.50ch03	59460001	59460300	CG_hyper
SL2.50ch03	59514001	59514300	CG_hyper
SL2.50ch03	59574201	59574500	CG_hyper
SL2.50ch03	59575401	59575500	CG_hyper
SL2.50ch03	59802401	59802500	CG_hyper
SL2.50ch03	59847401	59847700	CG_hyper
SL2.50ch03	59852801	59853100	CG_hyper
SL2.50ch03	59930201	59930500	CG_hyper
SL2.50ch03	59969801	59970100	CG_hyper
SL2.50ch03	60035801	60036100	CG_hyper
SL2.50ch03	60133001	60133300	CG_hyper
SL2.50ch03	60362001	60362500	CG_hyper
SL2.50ch03	60374401	60374700	CG_hyper
SL2.50ch03	60577401	60577700	CG_hyper
SL2.50ch03	60655001	60655300	CG_hyper
SL2.50ch03	60938801	60939100	CG_hyper
SL2.50ch03	61020001	61020300	CG_hyper
SL2.50ch03	61040001	61040500	CG_hyper
SL2.50ch03	61227201	61227500	CG_hyper
SL2.50ch03	61230601	61230900	CG_hyper
SL2.50ch03	61446401	61446700	CG_hyper
SL2.50ch03	61914601	61914700	CG_hyper
SL2.50ch03	62068201	62068300	CG_hyper
SL2.50ch03	62068401	62069100	CG_hyper
SL2.50ch03	62148601	62148900	CG_hyper
SL2.50ch03	62557401	62557700	CG_hyper
SL2.50ch03	62656001	62656300	CG_hyper
SL2.50ch03	62837201	62837500	CG_hyper
SL2.50ch03	62840001	62840300	CG_hyper
SL2.50ch03	62880001	62880300	CG_hyper
SL2.50ch03	62984801	62985100	CG_hyper
SL2.50ch03	62989201	62989300	CG_hyper
SL2.50ch03	63064801	63065100	CG_hyper
SL2.50ch03	63118001	63118300	CG_hyper
SL2.50ch03	63123201	63123500	CG_hyper
SL2.50ch03	63142601	63142900	CG_hyper
SL2.50ch03	63349801	63350100	CG_hyper
SL2.50ch03	63351401	63351700	CG_hyper
SL2.50ch03	63564601	63564900	CG_hyper
SL2.50ch03	63650401	63650500	CG_hyper
SL2.50ch03	63739401	63739700	CG_hyper
SL2.50ch03	63763801	63764100	CG_hyper
SL2.50ch03	63851601	63851900	CG_hyper
SL2.50ch03	64696801	64697300	CG_hyper
SL2.50ch03	64772001	64772300	CG_hyper
SL2.50ch03	64830201	64830500	CG_hyper
SL2.50ch03	65103401	65103700	CG_hyper
SL2.50ch03	65618001	65618300	CG_hyper
SL2.50ch03	65708801	65709100	CG_hyper
SL2.50ch03	65728601	65728900	CG_hyper
SL2.50ch03	65798401	65798700	CG_hyper
SL2.50ch03	65826401	65826700	CG_hyper
SL2.50ch03	65830601	65830900	CG_hyper
SL2.50ch03	65892401	65892700	CG_hyper
SL2.50ch03	66201801	66202100	CG_hyper
SL2.50ch03	66237401	66237700	CG_hyper
SL2.50ch03	66240601	66240900	CG_hyper
SL2.50ch03	66423601	66424100	CG_hyper
SL2.50ch03	66568401	66568700	CG_hyper
SL2.50ch03	66653601	66653700	CG_hyper
SL2.50ch03	66653801	66653900	CG_hyper
SL2.50ch03	66704801	66705100	CG_hyper
SL2.50ch03	66725001	66725100	CG_hyper
SL2.50ch03	66880201	66880700	CG_hyper
SL2.50ch03	66938801	66939100	CG_hyper
SL2.50ch03	67021801	67022100	CG_hyper
SL2.50ch03	67032401	67032900	CG_hyper
SL2.50ch03	67096001	67096300	CG_hyper
SL2.50ch03	67145601	67146100	CG_hyper
SL2.50ch03	67325801	67325900	CG_hyper
SL2.50ch03	67351401	67351700	CG_hyper
SL2.50ch03	67633601	67633900	CG_hyper
SL2.50ch03	67804001	67804300	CG_hyper
SL2.50ch03	68010601	68010900	CG_hyper
SL2.50ch03	68017801	68018100	CG_hyper
SL2.50ch03	68019601	68019900	CG_hyper
SL2.50ch03	68070401	68070700	CG_hyper
SL2.50ch03	68163001	68163300	CG_hyper
SL2.50ch03	68235401	68235700	CG_hyper
SL2.50ch03	68260201	68260500	CG_hyper
SL2.50ch03	68376201	68376700	CG_hyper
SL2.50ch03	68980801	68981100	CG_hyper
SL2.50ch03	69121801	69122300	CG_hyper
SL2.50ch03	69209201	69209300	CG_hyper
SL2.50ch03	69236601	69236900	CG_hyper
SL2.50ch03	69315201	69315500	CG_hyper
SL2.50ch03	69349401	69349500	CG_hyper
SL2.50ch03	69706801	69707300	CG_hyper
SL2.50ch03	69753001	69753300	CG_hyper
SL2.50ch03	69874801	69874900	CG_hyper
SL2.50ch03	70069801	70070100	CG_hyper
SL2.50ch03	70090201	70090500	CG_hyper
SL2.50ch03	70331801	70332100	CG_hyper
SL2.50ch03	70422801	70423100	CG_hyper
SL2.50ch03	70474201	70474500	CG_hyper
SL2.50ch03	70494001	70494500	CG_hyper
SL2.50ch04	11201	11500	CG_hyper
SL2.50ch04	104201	104500	CG_hyper
SL2.50ch04	114801	115100	CG_hyper
SL2.50ch04	344801	344900	CG_hyper
SL2.50ch04	359801	360100	CG_hyper
SL2.50ch04	428201	428500	CG_hyper
SL2.50ch04	435801	436100	CG_hyper
SL2.50ch04	455401	455700	CG_hyper
SL2.50ch04	491401	491700	CG_hyper
SL2.50ch04	538001	538300	CG_hyper
SL2.50ch04	645201	645700	CG_hyper
SL2.50ch04	722601	722900	CG_hyper
SL2.50ch04	726601	726900	CG_hyper
SL2.50ch04	738601	738900	CG_hyper
SL2.50ch04	800401	800700	CG_hyper
SL2.50ch04	802001	802300	CG_hyper
SL2.50ch04	860801	861100	CG_hyper
SL2.50ch04	940201	940900	CG_hyper
SL2.50ch04	1121001	1121300	CG_hyper
SL2.50ch04	1147401	1147700	CG_hyper
SL2.50ch04	1335201	1335500	CG_hyper
SL2.50ch04	1365001	1365300	CG_hyper
SL2.50ch04	1375601	1375900	CG_hyper
SL2.50ch04	1516001	1516300	CG_hyper
SL2.50ch04	1530201	1530700	CG_hyper
SL2.50ch04	1575001	1575300	CG_hyper
SL2.50ch04	1614001	1614300	CG_hyper
SL2.50ch04	1622801	1623100	CG_hyper
SL2.50ch04	1640601	1640900	CG_hyper
SL2.50ch04	1673801	1674100	CG_hyper
SL2.50ch04	1785001	1785500	CG_hyper
SL2.50ch04	2006601	2006700	CG_hyper
SL2.50ch04	2006801	2006900	CG_hyper
SL2.50ch04	2132601	2132900	CG_hyper
SL2.50ch04	2165401	2165700	CG_hyper
SL2.50ch04	2350601	2350900	CG_hyper
SL2.50ch04	2407001	2407500	CG_hyper
SL2.50ch04	2511601	2511900	CG_hyper
SL2.50ch04	2606201	2606700	CG_hyper
SL2.50ch04	2646401	2646700	CG_hyper
SL2.50ch04	2680201	2680500	CG_hyper
SL2.50ch04	2765001	2765100	CG_hyper
SL2.50ch04	2878801	2879100	CG_hyper
SL2.50ch04	2904401	2904900	CG_hyper
SL2.50ch04	3102401	3102700	CG_hyper
SL2.50ch04	3135801	3136100	CG_hyper
SL2.50ch04	3188401	3188900	CG_hyper
SL2.50ch04	3200201	3200500	CG_hyper
SL2.50ch04	3341401	3341700	CG_hyper
SL2.50ch04	3482601	3482900	CG_hyper
SL2.50ch04	3483201	3483500	CG_hyper
SL2.50ch04	3505601	3505900	CG_hyper
SL2.50ch04	3581801	3582100	CG_hyper
SL2.50ch04	3610801	3611300	CG_hyper
SL2.50ch04	3641201	3641500	CG_hyper
SL2.50ch04	3815601	3815900	CG_hyper
SL2.50ch04	3868801	3869300	CG_hyper
SL2.50ch04	3995401	3995700	CG_hyper
SL2.50ch04	4061801	4062100	CG_hyper
SL2.50ch04	4109401	4109900	CG_hyper
SL2.50ch04	4243601	4243900	CG_hyper
SL2.50ch04	4382401	4382700	CG_hyper
SL2.50ch04	4393001	4393300	CG_hyper
SL2.50ch04	4431601	4431900	CG_hyper
SL2.50ch04	4495401	4495700	CG_hyper
SL2.50ch04	4531801	4532300	CG_hyper
SL2.50ch04	4567401	4567700	CG_hyper
SL2.50ch04	4649601	4650100	CG_hyper
SL2.50ch04	4668401	4668900	CG_hyper
SL2.50ch04	4673401	4673500	CG_hyper
SL2.50ch04	4804401	4804700	CG_hyper
SL2.50ch04	4985201	4985500	CG_hyper
SL2.50ch04	5074401	5074700	CG_hyper
SL2.50ch04	5271401	5271700	CG_hyper
SL2.50ch04	5315001	5315300	CG_hyper
SL2.50ch04	5323401	5323700	CG_hyper
SL2.50ch04	5415201	5415500	CG_hyper
SL2.50ch04	5602001	5602500	CG_hyper
SL2.50ch04	5818601	5818900	CG_hyper
SL2.50ch04	6025801	6026100	CG_hyper
SL2.50ch04	6067201	6067700	CG_hyper
SL2.50ch04	6078401	6078500	CG_hyper
SL2.50ch04	6144801	6145100	CG_hyper
SL2.50ch04	6536201	6536500	CG_hyper
SL2.50ch04	6884601	6885100	CG_hyper
SL2.50ch04	6970601	6970900	CG_hyper
SL2.50ch04	7306401	7306900	CG_hyper
SL2.50ch04	7759601	7759900	CG_hyper
SL2.50ch04	8389801	8390100	CG_hyper
SL2.50ch04	8429201	8429500	CG_hyper
SL2.50ch04	9280001	9280300	CG_hyper
SL2.50ch04	11205801	11206100	CG_hyper
SL2.50ch04	11382401	11382700	CG_hyper
SL2.50ch04	11383201	11383500	CG_hyper
SL2.50ch04	11577001	11577300	CG_hyper
SL2.50ch04	12042001	12042300	CG_hyper
SL2.50ch04	12090001	12090100	CG_hyper
SL2.50ch04	12116001	12116300	CG_hyper
SL2.50ch04	12116801	12117100	CG_hyper
SL2.50ch04	12118201	12118500	CG_hyper
SL2.50ch04	12370601	12370900	CG_hyper
SL2.50ch04	12582801	12583300	CG_hyper
SL2.50ch04	12626201	12626500	CG_hyper
SL2.50ch04	12725401	12725700	CG_hyper
SL2.50ch04	13076801	13077100	CG_hyper
SL2.50ch04	15221001	15221300	CG_hyper
SL2.50ch04	15992801	15993300	CG_hyper
SL2.50ch04	16050201	16050500	CG_hyper
SL2.50ch04	16062401	16062700	CG_hyper
SL2.50ch04	16249801	16250100	CG_hyper
SL2.50ch04	16353801	16354100	CG_hyper
SL2.50ch04	16495601	16495900	CG_hyper
SL2.50ch04	17139801	17140100	CG_hyper
SL2.50ch04	17141201	17141700	CG_hyper
SL2.50ch04	17866801	17867300	CG_hyper
SL2.50ch04	18184001	18184300	CG_hyper
SL2.50ch04	18530801	18531300	CG_hyper
SL2.50ch04	18714801	18715100	CG_hyper
SL2.50ch04	18826801	18827300	CG_hyper
SL2.50ch04	18830801	18831100	CG_hyper
SL2.50ch04	18881001	18881500	CG_hyper
SL2.50ch04	18947201	18947500	CG_hyper
SL2.50ch04	18963401	18963700	CG_hyper
SL2.50ch04	19005001	19005900	CG_hyper
SL2.50ch04	19195801	19196300	CG_hyper
SL2.50ch04	19299801	19299900	CG_hyper
SL2.50ch04	19535401	19535700	CG_hyper
SL2.50ch04	20594001	20594300	CG_hyper
SL2.50ch04	20867801	20868100	CG_hyper
SL2.50ch04	21029401	21029700	CG_hyper
SL2.50ch04	21121401	21121700	CG_hyper
SL2.50ch04	21350201	21350500	CG_hyper
SL2.50ch04	21635201	21635500	CG_hyper
SL2.50ch04	22067401	22067700	CG_hyper
SL2.50ch04	22487401	22487900	CG_hyper
SL2.50ch04	22587201	22587500	CG_hyper
SL2.50ch04	22621601	22621900	CG_hyper
SL2.50ch04	23024401	23024900	CG_hyper
SL2.50ch04	24160801	24161500	CG_hyper
SL2.50ch04	24768401	24768900	CG_hyper
SL2.50ch04	24845801	24846100	CG_hyper
SL2.50ch04	24990801	24991100	CG_hyper
SL2.50ch04	25694401	25694900	CG_hyper
SL2.50ch04	26005601	26005900	CG_hyper
SL2.50ch04	26006001	26006300	CG_hyper
SL2.50ch04	26103001	26103300	CG_hyper
SL2.50ch04	26254601	26254700	CG_hyper
SL2.50ch04	26469001	26469500	CG_hyper
SL2.50ch04	26556201	26556700	CG_hyper
SL2.50ch04	26561001	26561500	CG_hyper
SL2.50ch04	26801201	26801700	CG_hyper
SL2.50ch04	26867601	26867900	CG_hyper
SL2.50ch04	27310401	27310700	CG_hyper
SL2.50ch04	27345801	27346300	CG_hyper
SL2.50ch04	27685001	27685300	CG_hyper
SL2.50ch04	27718401	27718700	CG_hyper
SL2.50ch04	27718801	27719300	CG_hyper
SL2.50ch04	27725601	27725900	CG_hyper
SL2.50ch04	27837801	27838100	CG_hyper
SL2.50ch04	27924201	27924500	CG_hyper
SL2.50ch04	27925201	27925500	CG_hyper
SL2.50ch04	27941801	27942300	CG_hyper
SL2.50ch04	27945201	27945500	CG_hyper
SL2.50ch04	27981401	27981700	CG_hyper
SL2.50ch04	28309201	28309500	CG_hyper
SL2.50ch04	28442401	28442700	CG_hyper
SL2.50ch04	28520201	28520500	CG_hyper
SL2.50ch04	28538201	28538500	CG_hyper
SL2.50ch04	28554201	28554500	CG_hyper
SL2.50ch04	28657801	28658100	CG_hyper
SL2.50ch04	28789001	28789300	CG_hyper
SL2.50ch04	28799601	28799700	CG_hyper
SL2.50ch04	30024601	30024900	CG_hyper
SL2.50ch04	30025001	30025300	CG_hyper
SL2.50ch04	30183201	30183500	CG_hyper
SL2.50ch04	30222601	30222900	CG_hyper
SL2.50ch04	30608601	30608900	CG_hyper
SL2.50ch04	31395201	31395500	CG_hyper
SL2.50ch04	31716201	31716700	CG_hyper
SL2.50ch04	32348601	32348900	CG_hyper
SL2.50ch04	32722601	32723100	CG_hyper
SL2.50ch04	33215801	33216100	CG_hyper
SL2.50ch04	33596001	33596300	CG_hyper
SL2.50ch04	34235801	34236100	CG_hyper
SL2.50ch04	34269201	34269500	CG_hyper
SL2.50ch04	35347201	35347500	CG_hyper
SL2.50ch04	36044801	36045100	CG_hyper
SL2.50ch04	36101601	36101900	CG_hyper
SL2.50ch04	36186601	36186900	CG_hyper
SL2.50ch04	36383801	36384100	CG_hyper
SL2.50ch04	37676801	37677100	CG_hyper
SL2.50ch04	37736001	37736300	CG_hyper
SL2.50ch04	37796201	37796500	CG_hyper
SL2.50ch04	37817801	37817900	CG_hyper
SL2.50ch04	38139401	38139700	CG_hyper
SL2.50ch04	38203401	38203900	CG_hyper
SL2.50ch04	38276201	38276500	CG_hyper
SL2.50ch04	38355401	38355700	CG_hyper
SL2.50ch04	38359001	38359300	CG_hyper
SL2.50ch04	38950401	38950900	CG_hyper
SL2.50ch04	39544201	39544500	CG_hyper
SL2.50ch04	39789801	39790100	CG_hyper
SL2.50ch04	39908201	39908500	CG_hyper
SL2.50ch04	40037201	40037700	CG_hyper
SL2.50ch04	40153401	40153700	CG_hyper
SL2.50ch04	40174601	40174700	CG_hyper
SL2.50ch04	40336201	40336500	CG_hyper
SL2.50ch04	40923001	40923300	CG_hyper
SL2.50ch04	41283601	41283900	CG_hyper
SL2.50ch04	41503601	41503900	CG_hyper
SL2.50ch04	41761801	41762100	CG_hyper
SL2.50ch04	41829601	41830100	CG_hyper
SL2.50ch04	41909201	41909700	CG_hyper
SL2.50ch04	43235201	43235500	CG_hyper
SL2.50ch04	43411001	43411300	CG_hyper
SL2.50ch04	43449001	43449300	CG_hyper
SL2.50ch04	43850201	43850500	CG_hyper
SL2.50ch04	43963601	43963700	CG_hyper
SL2.50ch04	43964401	43964700	CG_hyper
SL2.50ch04	44740801	44741100	CG_hyper
SL2.50ch04	45001001	45001300	CG_hyper
SL2.50ch04	45876601	45876900	CG_hyper
SL2.50ch04	46287001	46287900	CG_hyper
SL2.50ch04	46306001	46306500	CG_hyper
SL2.50ch04	46363401	46363700	CG_hyper
SL2.50ch04	47131401	47131700	CG_hyper
SL2.50ch04	47669401	47669700	CG_hyper
SL2.50ch04	48000801	48001100	CG_hyper
SL2.50ch04	48017601	48017900	CG_hyper
SL2.50ch04	48363201	48363500	CG_hyper
SL2.50ch04	48921201	48921500	CG_hyper
SL2.50ch04	48995001	48995100	CG_hyper
SL2.50ch04	49074401	49074700	CG_hyper
SL2.50ch04	49428201	49428500	CG_hyper
SL2.50ch04	49455801	49456300	CG_hyper
SL2.50ch04	49478801	49479100	CG_hyper
SL2.50ch04	49521601	49521900	CG_hyper
SL2.50ch04	50112601	50112900	CG_hyper
SL2.50ch04	50113001	50113500	CG_hyper
SL2.50ch04	50169001	50169500	CG_hyper
SL2.50ch04	50186001	50186300	CG_hyper
SL2.50ch04	50469601	50470100	CG_hyper
SL2.50ch04	50792601	50792900	CG_hyper
SL2.50ch04	50873201	50873500	CG_hyper
SL2.50ch04	50982801	50983100	CG_hyper
SL2.50ch04	51034401	51034500	CG_hyper
SL2.50ch04	51337801	51338100	CG_hyper
SL2.50ch04	51434601	51434900	CG_hyper
SL2.50ch04	51561401	51561700	CG_hyper
SL2.50ch04	51579401	51579900	CG_hyper
SL2.50ch04	51580201	51580500	CG_hyper
SL2.50ch04	51598601	51599100	CG_hyper
SL2.50ch04	51618001	51618500	CG_hyper
SL2.50ch04	51618601	51618900	CG_hyper
SL2.50ch04	51675801	51676100	CG_hyper
SL2.50ch04	51745001	51745300	CG_hyper
SL2.50ch04	51902801	51903100	CG_hyper
SL2.50ch04	52437401	52437700	CG_hyper
SL2.50ch04	52437801	52438100	CG_hyper
SL2.50ch04	52517601	52518100	CG_hyper
SL2.50ch04	52529801	52530300	CG_hyper
SL2.50ch04	52618401	52618700	CG_hyper
SL2.50ch04	52658201	52658700	CG_hyper
SL2.50ch04	52695801	52696100	CG_hyper
SL2.50ch04	52754801	52755100	CG_hyper
SL2.50ch04	52764601	52764900	CG_hyper
SL2.50ch04	52946401	52946700	CG_hyper
SL2.50ch04	53003801	53004100	CG_hyper
SL2.50ch04	53021001	53021300	CG_hyper
SL2.50ch04	53152801	53153100	CG_hyper
SL2.50ch04	53230601	53231100	CG_hyper
SL2.50ch04	53283601	53283900	CG_hyper
SL2.50ch04	53287401	53287700	CG_hyper
SL2.50ch04	53426201	53426500	CG_hyper
SL2.50ch04	53426601	53426900	CG_hyper
SL2.50ch04	53446601	53446900	CG_hyper
SL2.50ch04	53875601	53875900	CG_hyper
SL2.50ch04	53915401	53915900	CG_hyper
SL2.50ch04	54162801	54163100	CG_hyper
SL2.50ch04	54194201	54194500	CG_hyper
SL2.50ch04	54276401	54276700	CG_hyper
SL2.50ch04	54425601	54425900	CG_hyper
SL2.50ch04	54605401	54605900	CG_hyper
SL2.50ch04	54809001	54809500	CG_hyper
SL2.50ch04	54916601	54917100	CG_hyper
SL2.50ch04	55016401	55016700	CG_hyper
SL2.50ch04	55464601	55464900	CG_hyper
SL2.50ch04	55468601	55468900	CG_hyper
SL2.50ch04	55469801	55470100	CG_hyper
SL2.50ch04	55523001	55523300	CG_hyper
SL2.50ch04	55758401	55758700	CG_hyper
SL2.50ch04	55767801	55768100	CG_hyper
SL2.50ch04	55832401	55832700	CG_hyper
SL2.50ch04	55950801	55951100	CG_hyper
SL2.50ch04	56044401	56044700	CG_hyper
SL2.50ch04	56057001	56057500	CG_hyper
SL2.50ch04	57747801	57748100	CG_hyper
SL2.50ch04	57754801	57755300	CG_hyper
SL2.50ch04	57759601	57760100	CG_hyper
SL2.50ch04	57785201	57785500	CG_hyper
SL2.50ch04	57790601	57791100	CG_hyper
SL2.50ch04	57879801	57880300	CG_hyper
SL2.50ch04	57912201	57912500	CG_hyper
SL2.50ch04	57933001	57933500	CG_hyper
SL2.50ch04	57948201	57948700	CG_hyper
SL2.50ch04	58209801	58210100	CG_hyper
SL2.50ch04	58226201	58226500	CG_hyper
SL2.50ch04	58504201	58504500	CG_hyper
SL2.50ch04	58571801	58572100	CG_hyper
SL2.50ch04	58611201	58611500	CG_hyper
SL2.50ch04	58652601	58652900	CG_hyper
SL2.50ch04	59056401	59056900	CG_hyper
SL2.50ch04	59064401	59064700	CG_hyper
SL2.50ch04	59069001	59069300	CG_hyper
SL2.50ch04	59104801	59105100	CG_hyper
SL2.50ch04	59111001	59111300	CG_hyper
SL2.50ch04	59183401	59183700	CG_hyper
SL2.50ch04	59300601	59301100	CG_hyper
SL2.50ch04	59395801	59396100	CG_hyper
SL2.50ch04	59464201	59464500	CG_hyper
SL2.50ch04	59477201	59477500	CG_hyper
SL2.50ch04	59614601	59615100	CG_hyper
SL2.50ch04	59704601	59704900	CG_hyper
SL2.50ch04	59705001	59705300	CG_hyper
SL2.50ch04	59746401	59746700	CG_hyper
SL2.50ch04	59806001	59806300	CG_hyper
SL2.50ch04	59877401	59877700	CG_hyper
SL2.50ch04	59948401	59948700	CG_hyper
SL2.50ch04	59995001	59995300	CG_hyper
SL2.50ch04	60087001	60087300	CG_hyper
SL2.50ch04	60140001	60140300	CG_hyper
SL2.50ch04	60450601	60450900	CG_hyper
SL2.50ch04	60780801	60781100	CG_hyper
SL2.50ch04	60937601	60937900	CG_hyper
SL2.50ch04	61024601	61024900	CG_hyper
SL2.50ch04	61141601	61141900	CG_hyper
SL2.50ch04	61242001	61242300	CG_hyper
SL2.50ch04	61361201	61361500	CG_hyper
SL2.50ch04	61407201	61407500	CG_hyper
SL2.50ch04	61540001	61540300	CG_hyper
SL2.50ch04	61554601	61554900	CG_hyper
SL2.50ch04	61619801	61620100	CG_hyper
SL2.50ch04	61632001	61632300	CG_hyper
SL2.50ch04	61759201	61759500	CG_hyper
SL2.50ch04	62079801	62080100	CG_hyper
SL2.50ch04	62092001	62092300	CG_hyper
SL2.50ch04	62140201	62140500	CG_hyper
SL2.50ch04	62304001	62304300	CG_hyper
SL2.50ch04	62451001	62451500	CG_hyper
SL2.50ch04	62457601	62458100	CG_hyper
SL2.50ch04	62506601	62506900	CG_hyper
SL2.50ch04	62543401	62543700	CG_hyper
SL2.50ch04	62579601	62579900	CG_hyper
SL2.50ch04	62715401	62715700	CG_hyper
SL2.50ch04	62727401	62727700	CG_hyper
SL2.50ch04	62888401	62888700	CG_hyper
SL2.50ch04	62896001	62896500	CG_hyper
SL2.50ch04	62905201	62905500	CG_hyper
SL2.50ch04	63040001	63040500	CG_hyper
SL2.50ch04	63040601	63041100	CG_hyper
SL2.50ch04	63169201	63169300	CG_hyper
SL2.50ch04	63181001	63181300	CG_hyper
SL2.50ch04	63211601	63211900	CG_hyper
SL2.50ch04	63221401	63221900	CG_hyper
SL2.50ch04	63238201	63238500	CG_hyper
SL2.50ch04	63316601	63316900	CG_hyper
SL2.50ch04	63323601	63324100	CG_hyper
SL2.50ch04	63325801	63326300	CG_hyper
SL2.50ch04	63350401	63350700	CG_hyper
SL2.50ch04	63550001	63550300	CG_hyper
SL2.50ch04	63619801	63620300	CG_hyper
SL2.50ch04	63647201	63647500	CG_hyper
SL2.50ch04	63862601	63862900	CG_hyper
SL2.50ch04	63863401	63863700	CG_hyper
SL2.50ch04	64084001	64084500	CG_hyper
SL2.50ch04	64105201	64105700	CG_hyper
SL2.50ch04	64138201	64138500	CG_hyper
SL2.50ch04	64170001	64170300	CG_hyper
SL2.50ch04	64186201	64186500	CG_hyper
SL2.50ch04	64198401	64198500	CG_hyper
SL2.50ch04	64207601	64207700	CG_hyper
SL2.50ch04	64324201	64324500	CG_hyper
SL2.50ch04	64579601	64579900	CG_hyper
SL2.50ch04	64751601	64751900	CG_hyper
SL2.50ch04	64783601	64783900	CG_hyper
SL2.50ch04	64834401	64834900	CG_hyper
SL2.50ch04	64850401	64850900	CG_hyper
SL2.50ch04	64951601	64951900	CG_hyper
SL2.50ch04	64974601	64974900	CG_hyper
SL2.50ch04	65115201	65115500	CG_hyper
SL2.50ch04	65152001	65152300	CG_hyper
SL2.50ch04	65218601	65219100	CG_hyper
SL2.50ch04	65472001	65472300	CG_hyper
SL2.50ch04	65810001	65810300	CG_hyper
SL2.50ch04	66083801	66084100	CG_hyper
SL2.50ch04	66123001	66123300	CG_hyper
SL2.50ch04	66144001	66144300	CG_hyper
SL2.50ch04	66152801	66153100	CG_hyper
SL2.50ch05	241001	241300	CG_hyper
SL2.50ch05	277401	277700	CG_hyper
SL2.50ch05	658001	658500	CG_hyper
SL2.50ch05	679601	679900	CG_hyper
SL2.50ch05	707201	707700	CG_hyper
SL2.50ch05	738201	738500	CG_hyper
SL2.50ch05	813001	813100	CG_hyper
SL2.50ch05	866601	866900	CG_hyper
SL2.50ch05	987401	987700	CG_hyper
SL2.50ch05	991001	991100	CG_hyper
SL2.50ch05	1027601	1028100	CG_hyper
SL2.50ch05	1070201	1070500	CG_hyper
SL2.50ch05	1493001	1493300	CG_hyper
SL2.50ch05	1580601	1580900	CG_hyper
SL2.50ch05	1653201	1653500	CG_hyper
SL2.50ch05	1742801	1743100	CG_hyper
SL2.50ch05	1786201	1786300	CG_hyper
SL2.50ch05	1895001	1895300	CG_hyper
SL2.50ch05	1987201	1987300	CG_hyper
SL2.50ch05	1989401	1989700	CG_hyper
SL2.50ch05	2000001	2000300	CG_hyper
SL2.50ch05	2084401	2084700	CG_hyper
SL2.50ch05	2087801	2088300	CG_hyper
SL2.50ch05	2233801	2234300	CG_hyper
SL2.50ch05	2320401	2320700	CG_hyper
SL2.50ch05	2393201	2393700	CG_hyper
SL2.50ch05	2427801	2428100	CG_hyper
SL2.50ch05	2498401	2498700	CG_hyper
SL2.50ch05	2522601	2522900	CG_hyper
SL2.50ch05	2697201	2697500	CG_hyper
SL2.50ch05	2755801	2756100	CG_hyper
SL2.50ch05	2847201	2847500	CG_hyper
SL2.50ch05	2855401	2855500	CG_hyper
SL2.50ch05	2911601	2911900	CG_hyper
SL2.50ch05	2916401	2916700	CG_hyper
SL2.50ch05	2967601	2967900	CG_hyper
SL2.50ch05	3060201	3060500	CG_hyper
SL2.50ch05	3082001	3082300	CG_hyper
SL2.50ch05	3101201	3101700	CG_hyper
SL2.50ch05	3106601	3107100	CG_hyper
SL2.50ch05	3207401	3207700	CG_hyper
SL2.50ch05	3306801	3307100	CG_hyper
SL2.50ch05	3317001	3317300	CG_hyper
SL2.50ch05	3384801	3385100	CG_hyper
SL2.50ch05	3412201	3412300	CG_hyper
SL2.50ch05	3616001	3616500	CG_hyper
SL2.50ch05	3774401	3774700	CG_hyper
SL2.50ch05	3866201	3866300	CG_hyper
SL2.50ch05	3871601	3871700	CG_hyper
SL2.50ch05	3898401	3898700	CG_hyper
SL2.50ch05	3925001	3925300	CG_hyper
SL2.50ch05	3949201	3949700	CG_hyper
SL2.50ch05	4041801	4042100	CG_hyper
SL2.50ch05	4047001	4047300	CG_hyper
SL2.50ch05	4128601	4128900	CG_hyper
SL2.50ch05	4228401	4228700	CG_hyper
SL2.50ch05	4237001	4237300	CG_hyper
SL2.50ch05	4291601	4292100	CG_hyper
SL2.50ch05	4309401	4309500	CG_hyper
SL2.50ch05	4316601	4316900	CG_hyper
SL2.50ch05	4379401	4379500	CG_hyper
SL2.50ch05	4393601	4393900	CG_hyper
SL2.50ch05	4399601	4400300	CG_hyper
SL2.50ch05	4406401	4406700	CG_hyper
SL2.50ch05	4412001	4412300	CG_hyper
SL2.50ch05	4463201	4463500	CG_hyper
SL2.50ch05	4483401	4483700	CG_hyper
SL2.50ch05	4751201	4751500	CG_hyper
SL2.50ch05	4764001	4764300	CG_hyper
SL2.50ch05	4828201	4828300	CG_hyper
SL2.50ch05	4938601	4938900	CG_hyper
SL2.50ch05	4964601	4965100	CG_hyper
SL2.50ch05	5096401	5096700	CG_hyper
SL2.50ch05	5273401	5273700	CG_hyper
SL2.50ch05	5299201	5299700	CG_hyper
SL2.50ch05	5327401	5327700	CG_hyper
SL2.50ch05	5334201	5334300	CG_hyper
SL2.50ch05	5356001	5356300	CG_hyper
SL2.50ch05	5443601	5443900	CG_hyper
SL2.50ch05	5470601	5470900	CG_hyper
SL2.50ch05	5532001	5532300	CG_hyper
SL2.50ch05	5557801	5558300	CG_hyper
SL2.50ch05	5576201	5576500	CG_hyper
SL2.50ch05	5813801	5814100	CG_hyper
SL2.50ch05	5905001	5905300	CG_hyper
SL2.50ch05	5970601	5970900	CG_hyper
SL2.50ch05	6083001	6083300	CG_hyper
SL2.50ch05	6247801	6248100	CG_hyper
SL2.50ch05	6477601	6477900	CG_hyper
SL2.50ch05	6490601	6490900	CG_hyper
SL2.50ch05	6656601	6656900	CG_hyper
SL2.50ch05	6841001	6841300	CG_hyper
SL2.50ch05	6984401	6984700	CG_hyper
SL2.50ch05	7159201	7159700	CG_hyper
SL2.50ch05	7181601	7181900	CG_hyper
SL2.50ch05	7205001	7205300	CG_hyper
SL2.50ch05	7257001	7257300	CG_hyper
SL2.50ch05	7530601	7530900	CG_hyper
SL2.50ch05	7581201	7581700	CG_hyper
SL2.50ch05	7823801	7824100	CG_hyper
SL2.50ch05	7959401	7959700	CG_hyper
SL2.50ch05	8043601	8043900	CG_hyper
SL2.50ch05	8362601	8362900	CG_hyper
SL2.50ch05	8400001	8400300	CG_hyper
SL2.50ch05	9211001	9211500	CG_hyper
SL2.50ch05	9390601	9390900	CG_hyper
SL2.50ch05	9431001	9431300	CG_hyper
SL2.50ch05	9489601	9489900	CG_hyper
SL2.50ch05	9490201	9490700	CG_hyper
SL2.50ch05	9495001	9495300	CG_hyper
SL2.50ch05	9689401	9689700	CG_hyper
SL2.50ch05	9771201	9771500	CG_hyper
SL2.50ch05	9785601	9785900	CG_hyper
SL2.50ch05	9808801	9809300	CG_hyper
SL2.50ch05	10424601	10425100	CG_hyper
SL2.50ch05	10478201	10478700	CG_hyper
SL2.50ch05	10492201	10492500	CG_hyper
SL2.50ch05	10569601	10569900	CG_hyper
SL2.50ch05	10696001	10696300	CG_hyper
SL2.50ch05	10872801	10873100	CG_hyper
SL2.50ch05	10894801	10895100	CG_hyper
SL2.50ch05	11142201	11142300	CG_hyper
SL2.50ch05	11409001	11409300	CG_hyper
SL2.50ch05	11520201	11520500	CG_hyper
SL2.50ch05	11632601	11632900	CG_hyper
SL2.50ch05	11653201	11653300	CG_hyper
SL2.50ch05	12272601	12272900	CG_hyper
SL2.50ch05	12321601	12321900	CG_hyper
SL2.50ch05	12750401	12750900	CG_hyper
SL2.50ch05	13362401	13362700	CG_hyper
SL2.50ch05	13483401	13483700	CG_hyper
SL2.50ch05	13790401	13790900	CG_hyper
SL2.50ch05	13837401	13838100	CG_hyper
SL2.50ch05	14106201	14106500	CG_hyper
SL2.50ch05	14192001	14192300	CG_hyper
SL2.50ch05	14416601	14417100	CG_hyper
SL2.50ch05	14614201	14614300	CG_hyper
SL2.50ch05	14723401	14723900	CG_hyper
SL2.50ch05	14728601	14729100	CG_hyper
SL2.50ch05	14733401	14733700	CG_hyper
SL2.50ch05	14975801	14976100	CG_hyper
SL2.50ch05	15205201	15205500	CG_hyper
SL2.50ch05	15260401	15260700	CG_hyper
SL2.50ch05	15388601	15388900	CG_hyper
SL2.50ch05	15834001	15834300	CG_hyper
SL2.50ch05	17551801	17552100	CG_hyper
SL2.50ch05	17558001	17558300	CG_hyper
SL2.50ch05	18464401	18464700	CG_hyper
SL2.50ch05	18464801	18465300	CG_hyper
SL2.50ch05	18632001	18632300	CG_hyper
SL2.50ch05	18728801	18729300	CG_hyper
SL2.50ch05	18823201	18823500	CG_hyper
SL2.50ch05	18839401	18839700	CG_hyper
SL2.50ch05	19315201	19315300	CG_hyper
SL2.50ch05	19328801	19329100	CG_hyper
SL2.50ch05	19636801	19637500	CG_hyper
SL2.50ch05	19775401	19775700	CG_hyper
SL2.50ch05	19967601	19967700	CG_hyper
SL2.50ch05	20593401	20593700	CG_hyper
SL2.50ch05	21047001	21047300	CG_hyper
SL2.50ch05	22206601	22207100	CG_hyper
SL2.50ch05	22340201	22340500	CG_hyper
SL2.50ch05	22504801	22504900	CG_hyper
SL2.50ch05	22574601	22574900	CG_hyper
SL2.50ch05	22641201	22641500	CG_hyper
SL2.50ch05	22803401	22803700	CG_hyper
SL2.50ch05	22803801	22804100	CG_hyper
SL2.50ch05	23330001	23330300	CG_hyper
SL2.50ch05	23477401	23477700	CG_hyper
SL2.50ch05	23498801	23499100	CG_hyper
SL2.50ch05	23658001	23658300	CG_hyper
SL2.50ch05	23878201	23878500	CG_hyper
SL2.50ch05	24126801	24127300	CG_hyper
SL2.50ch05	24162201	24162500	CG_hyper
SL2.50ch05	24422601	24423100	CG_hyper
SL2.50ch05	25007401	25007700	CG_hyper
SL2.50ch05	25546201	25546500	CG_hyper
SL2.50ch05	25830801	25831100	CG_hyper
SL2.50ch05	25920201	25920700	CG_hyper
SL2.50ch05	25939601	25939900	CG_hyper
SL2.50ch05	25952401	25952900	CG_hyper
SL2.50ch05	26202201	26202500	CG_hyper
SL2.50ch05	26219601	26220300	CG_hyper
SL2.50ch05	26703801	26704100	CG_hyper
SL2.50ch05	28016601	28017100	CG_hyper
SL2.50ch05	28189401	28189700	CG_hyper
SL2.50ch05	28302401	28302700	CG_hyper
SL2.50ch05	28467801	28468100	CG_hyper
SL2.50ch05	29178401	29178900	CG_hyper
SL2.50ch05	29236001	29236300	CG_hyper
SL2.50ch05	29362201	29362500	CG_hyper
SL2.50ch05	29390801	29391100	CG_hyper
SL2.50ch05	29509401	29509700	CG_hyper
SL2.50ch05	29510001	29510500	CG_hyper
SL2.50ch05	29530201	29530500	CG_hyper
SL2.50ch05	29548601	29549100	CG_hyper
SL2.50ch05	29644201	29644700	CG_hyper
SL2.50ch05	29807601	29807900	CG_hyper
SL2.50ch05	30034401	30034700	CG_hyper
SL2.50ch05	30062801	30063100	CG_hyper
SL2.50ch05	30399801	30400100	CG_hyper
SL2.50ch05	30472601	30472700	CG_hyper
SL2.50ch05	30775201	30775700	CG_hyper
SL2.50ch05	30903201	30903500	CG_hyper
SL2.50ch05	31210801	31211300	CG_hyper
SL2.50ch05	31498201	31498700	CG_hyper
SL2.50ch05	31660601	31661100	CG_hyper
SL2.50ch05	31782201	31782500	CG_hyper
SL2.50ch05	32030201	32030700	CG_hyper
SL2.50ch05	32056401	32056700	CG_hyper
SL2.50ch05	32057201	32057700	CG_hyper
SL2.50ch05	32479001	32479300	CG_hyper
SL2.50ch05	33021201	33021300	CG_hyper
SL2.50ch05	33403201	33403500	CG_hyper
SL2.50ch05	33549601	33549900	CG_hyper
SL2.50ch05	33659001	33659500	CG_hyper
SL2.50ch05	33660401	33660700	CG_hyper
SL2.50ch05	33991801	33992100	CG_hyper
SL2.50ch05	35594001	35594300	CG_hyper
SL2.50ch05	35626401	35626700	CG_hyper
SL2.50ch05	35717201	35717500	CG_hyper
SL2.50ch05	36492801	36493300	CG_hyper
SL2.50ch05	36719201	36719500	CG_hyper
SL2.50ch05	36738401	36738700	CG_hyper
SL2.50ch05	36820001	36820300	CG_hyper
SL2.50ch05	37718001	37718300	CG_hyper
SL2.50ch05	37718601	37718700	CG_hyper
SL2.50ch05	37788801	37789100	CG_hyper
SL2.50ch05	38545401	38545700	CG_hyper
SL2.50ch05	38735001	38735300	CG_hyper
SL2.50ch05	39130001	39130300	CG_hyper
SL2.50ch05	39198001	39198300	CG_hyper
SL2.50ch05	39708801	39709100	CG_hyper
SL2.50ch05	40183201	40183500	CG_hyper
SL2.50ch05	40524601	40524900	CG_hyper
SL2.50ch05	41478201	41478500	CG_hyper
SL2.50ch05	41619601	41620100	CG_hyper
SL2.50ch05	42992601	42993300	CG_hyper
SL2.50ch05	43055601	43055900	CG_hyper
SL2.50ch05	43065201	43065500	CG_hyper
SL2.50ch05	43176201	43176300	CG_hyper
SL2.50ch05	43303001	43303300	CG_hyper
SL2.50ch05	43584801	43585300	CG_hyper
SL2.50ch05	43656401	43656700	CG_hyper
SL2.50ch05	43677601	43677900	CG_hyper
SL2.50ch05	43747001	43747300	CG_hyper
SL2.50ch05	44697001	44697300	CG_hyper
SL2.50ch05	45872201	45872500	CG_hyper
SL2.50ch05	46813801	46814100	CG_hyper
SL2.50ch05	46990201	46990700	CG_hyper
SL2.50ch05	47118601	47118900	CG_hyper
SL2.50ch05	47281601	47281900	CG_hyper
SL2.50ch05	48028001	48028300	CG_hyper
SL2.50ch05	48065201	48065500	CG_hyper
SL2.50ch05	48390201	48390500	CG_hyper
SL2.50ch05	48605001	48605300	CG_hyper
SL2.50ch05	49089401	49089900	CG_hyper
SL2.50ch05	49251801	49252100	CG_hyper
SL2.50ch05	49509601	49510100	CG_hyper
SL2.50ch05	49524001	49524300	CG_hyper
SL2.50ch05	49578201	49578500	CG_hyper
SL2.50ch05	49681001	49681300	CG_hyper
SL2.50ch05	49712201	49712700	CG_hyper
SL2.50ch05	49839601	49839900	CG_hyper
SL2.50ch05	49850201	49850500	CG_hyper
SL2.50ch05	50017801	50018100	CG_hyper
SL2.50ch05	50126401	50126700	CG_hyper
SL2.50ch05	50429201	50429500	CG_hyper
SL2.50ch05	50461401	50461900	CG_hyper
SL2.50ch05	50680401	50680700	CG_hyper
SL2.50ch05	51242401	51242700	CG_hyper
SL2.50ch05	51613001	51613300	CG_hyper
SL2.50ch05	51618001	51618300	CG_hyper
SL2.50ch05	51729601	51729900	CG_hyper
SL2.50ch05	51838201	51838500	CG_hyper
SL2.50ch05	52120001	52120300	CG_hyper
SL2.50ch05	52256801	52257100	CG_hyper
SL2.50ch05	52608601	52608900	CG_hyper
SL2.50ch05	53108801	53109100	CG_hyper
SL2.50ch05	53151201	53151500	CG_hyper
SL2.50ch05	53329601	53330100	CG_hyper
SL2.50ch05	53405401	53405700	CG_hyper
SL2.50ch05	54930601	54931100	CG_hyper
SL2.50ch05	55634001	55634300	CG_hyper
SL2.50ch05	55659001	55659300	CG_hyper
SL2.50ch05	55923801	55924300	CG_hyper
SL2.50ch05	55939201	55939500	CG_hyper
SL2.50ch05	56201001	56201300	CG_hyper
SL2.50ch05	56312601	56312700	CG_hyper
SL2.50ch05	56321001	56321500	CG_hyper
SL2.50ch05	56563201	56563500	CG_hyper
SL2.50ch05	56564201	56564500	CG_hyper
SL2.50ch05	56633401	56633900	CG_hyper
SL2.50ch05	57100401	57100700	CG_hyper
SL2.50ch05	57167801	57168100	CG_hyper
SL2.50ch05	57406401	57406900	CG_hyper
SL2.50ch05	57484601	57485100	CG_hyper
SL2.50ch05	57980001	57980300	CG_hyper
SL2.50ch05	58139401	58139700	CG_hyper
SL2.50ch05	58252801	58252900	CG_hyper
SL2.50ch05	58268201	58268700	CG_hyper
SL2.50ch05	58268801	58269100	CG_hyper
SL2.50ch05	58312201	58312500	CG_hyper
SL2.50ch05	58415401	58415900	CG_hyper
SL2.50ch05	58481401	58481900	CG_hyper
SL2.50ch05	58587601	58587900	CG_hyper
SL2.50ch05	58771201	58771700	CG_hyper
SL2.50ch05	58928001	58928300	CG_hyper
SL2.50ch05	59104601	59104900	CG_hyper
SL2.50ch05	59165001	59165300	CG_hyper
SL2.50ch05	59469401	59469700	CG_hyper
SL2.50ch05	59491001	59491300	CG_hyper
SL2.50ch05	59491801	59492100	CG_hyper
SL2.50ch05	59541601	59541900	CG_hyper
SL2.50ch05	59699201	59699700	CG_hyper
SL2.50ch05	59706001	59706500	CG_hyper
SL2.50ch05	59747201	59748100	CG_hyper
SL2.50ch05	59931601	59932100	CG_hyper
SL2.50ch05	60090201	60090500	CG_hyper
SL2.50ch05	60454201	60454500	CG_hyper
SL2.50ch05	60492801	60492900	CG_hyper
SL2.50ch05	60650801	60651100	CG_hyper
SL2.50ch05	60702201	60702500	CG_hyper
SL2.50ch05	60723201	60723700	CG_hyper
SL2.50ch05	60797801	60798300	CG_hyper
SL2.50ch05	61016401	61016700	CG_hyper
SL2.50ch05	61043601	61043900	CG_hyper
SL2.50ch05	61130201	61130700	CG_hyper
SL2.50ch05	61156201	61156500	CG_hyper
SL2.50ch05	61201601	61201900	CG_hyper
SL2.50ch05	61272601	61272900	CG_hyper
SL2.50ch05	61374801	61375500	CG_hyper
SL2.50ch05	61375601	61375900	CG_hyper
SL2.50ch05	61434401	61434700	CG_hyper
SL2.50ch05	61576801	61577100	CG_hyper
SL2.50ch05	61599001	61599300	CG_hyper
SL2.50ch05	61684401	61684700	CG_hyper
SL2.50ch05	61774801	61775100	CG_hyper
SL2.50ch05	61828401	61828700	CG_hyper
SL2.50ch05	61870801	61871100	CG_hyper
SL2.50ch05	61907001	61907300	CG_hyper
SL2.50ch05	62015601	62015900	CG_hyper
SL2.50ch05	62106401	62106700	CG_hyper
SL2.50ch05	62147801	62147900	CG_hyper
SL2.50ch05	62148001	62148300	CG_hyper
SL2.50ch05	62189001	62189300	CG_hyper
SL2.50ch05	62226201	62226500	CG_hyper
SL2.50ch05	62264001	62264100	CG_hyper
SL2.50ch05	62332801	62333100	CG_hyper
SL2.50ch05	62333801	62334100	CG_hyper
SL2.50ch05	62415001	62415300	CG_hyper
SL2.50ch05	62425801	62426300	CG_hyper
SL2.50ch05	62495801	62496300	CG_hyper
SL2.50ch05	62508201	62508500	CG_hyper
SL2.50ch05	62528201	62528500	CG_hyper
SL2.50ch05	62537801	62538100	CG_hyper
SL2.50ch05	62543401	62543900	CG_hyper
SL2.50ch05	62545001	62545300	CG_hyper
SL2.50ch05	62553201	62553700	CG_hyper
SL2.50ch05	62572401	62572700	CG_hyper
SL2.50ch05	62739401	62739700	CG_hyper
SL2.50ch05	62758201	62758500	CG_hyper
SL2.50ch05	62787801	62788100	CG_hyper
SL2.50ch05	62942001	62942500	CG_hyper
SL2.50ch05	62997001	62997100	CG_hyper
SL2.50ch05	63002801	63003100	CG_hyper
SL2.50ch05	63019401	63019700	CG_hyper
SL2.50ch05	63090601	63090900	CG_hyper
SL2.50ch05	63203401	63203700	CG_hyper
SL2.50ch05	63324801	63325100	CG_hyper
SL2.50ch05	63393601	63393900	CG_hyper
SL2.50ch05	63437801	63438100	CG_hyper
SL2.50ch05	63448601	63448900	CG_hyper
SL2.50ch05	63658001	63658300	CG_hyper
SL2.50ch05	63698401	63698500	CG_hyper
SL2.50ch05	63742601	63742900	CG_hyper
SL2.50ch05	63945001	63945300	CG_hyper
SL2.50ch05	64197801	64198100	CG_hyper
SL2.50ch05	64224201	64224900	CG_hyper
SL2.50ch05	64262401	64262700	CG_hyper
SL2.50ch05	64263601	64263900	CG_hyper
SL2.50ch05	64311001	64311300	CG_hyper
SL2.50ch05	64349001	64349300	CG_hyper
SL2.50ch05	64363001	64363300	CG_hyper
SL2.50ch05	64437601	64437900	CG_hyper
SL2.50ch05	64447601	64447900	CG_hyper
SL2.50ch05	64500601	64500900	CG_hyper
SL2.50ch05	64668601	64668700	CG_hyper
SL2.50ch05	64684001	64684300	CG_hyper
SL2.50ch05	64692401	64692700	CG_hyper
SL2.50ch05	64729601	64729900	CG_hyper
SL2.50ch05	64822401	64822700	CG_hyper
SL2.50ch05	64847601	64848100	CG_hyper
SL2.50ch05	64848801	64849100	CG_hyper
SL2.50ch05	64935801	64936300	CG_hyper
SL2.50ch05	64960001	64960500	CG_hyper
SL2.50ch05	65124401	65124700	CG_hyper
SL2.50ch05	65131201	65131500	CG_hyper
SL2.50ch05	65145401	65145700	CG_hyper
SL2.50ch05	65173001	65173300	CG_hyper
SL2.50ch05	65182201	65182500	CG_hyper
SL2.50ch05	65184801	65185100	CG_hyper
SL2.50ch05	65194201	65194500	CG_hyper
SL2.50ch05	65207001	65207300	CG_hyper
SL2.50ch05	65228201	65228300	CG_hyper
SL2.50ch05	65245601	65246100	CG_hyper
SL2.50ch05	65268201	65268500	CG_hyper
SL2.50ch05	65275201	65275500	CG_hyper
SL2.50ch05	65308601	65309100	CG_hyper
SL2.50ch05	65318601	65318900	CG_hyper
SL2.50ch05	65336801	65337100	CG_hyper
SL2.50ch05	65521001	65521300	CG_hyper
SL2.50ch05	65539801	65540100	CG_hyper
SL2.50ch05	65780401	65780700	CG_hyper
SL2.50ch06	19001	19300	CG_hyper
SL2.50ch06	37801	38100	CG_hyper
SL2.50ch06	105001	105500	CG_hyper
SL2.50ch06	139201	139500	CG_hyper
SL2.50ch06	145801	145900	CG_hyper
SL2.50ch06	221801	222100	CG_hyper
SL2.50ch06	254801	255100	CG_hyper
SL2.50ch06	310001	310300	CG_hyper
SL2.50ch06	329801	330100	CG_hyper
SL2.50ch06	331401	331700	CG_hyper
SL2.50ch06	356001	356500	CG_hyper
SL2.50ch06	493801	494100	CG_hyper
SL2.50ch06	594801	595100	CG_hyper
SL2.50ch06	599001	599700	CG_hyper
SL2.50ch06	605801	606100	CG_hyper
SL2.50ch06	616401	616500	CG_hyper
SL2.50ch06	686201	686700	CG_hyper
SL2.50ch06	786401	786700	CG_hyper
SL2.50ch06	817601	817900	CG_hyper
SL2.50ch06	981201	981500	CG_hyper
SL2.50ch06	1043601	1043900	CG_hyper
SL2.50ch06	1050001	1050500	CG_hyper
SL2.50ch06	1110201	1110500	CG_hyper
SL2.50ch06	1224401	1224700	CG_hyper
SL2.50ch06	1295001	1295500	CG_hyper
SL2.50ch06	1394401	1394700	CG_hyper
SL2.50ch06	1410801	1411100	CG_hyper
SL2.50ch06	1453801	1454100	CG_hyper
SL2.50ch06	1676001	1676300	CG_hyper
SL2.50ch06	1740601	1740900	CG_hyper
SL2.50ch06	1828001	1828300	CG_hyper
SL2.50ch06	1867401	1867700	CG_hyper
SL2.50ch06	1988801	1989100	CG_hyper
SL2.50ch06	2114601	2114900	CG_hyper
SL2.50ch06	2116401	2116700	CG_hyper
SL2.50ch06	2464001	2464300	CG_hyper
SL2.50ch06	2627401	2627700	CG_hyper
SL2.50ch06	2742601	2742900	CG_hyper
SL2.50ch06	2761001	2761300	CG_hyper
SL2.50ch06	2781801	2782100	CG_hyper
SL2.50ch06	2809201	2809500	CG_hyper
SL2.50ch06	2874401	2874700	CG_hyper
SL2.50ch06	2962401	2962700	CG_hyper
SL2.50ch06	3051401	3051700	CG_hyper
SL2.50ch06	3076801	3077300	CG_hyper
SL2.50ch06	3088001	3088300	CG_hyper
SL2.50ch06	3118001	3118300	CG_hyper
SL2.50ch06	3204601	3204700	CG_hyper
SL2.50ch06	3225401	3225700	CG_hyper
SL2.50ch06	3311001	3311300	CG_hyper
SL2.50ch06	3540001	3540300	CG_hyper
SL2.50ch06	4098801	4099100	CG_hyper
SL2.50ch06	4167001	4167300	CG_hyper
SL2.50ch06	4336801	4337100	CG_hyper
SL2.50ch06	4370001	4370500	CG_hyper
SL2.50ch06	4384001	4384300	CG_hyper
SL2.50ch06	4862201	4862500	CG_hyper
SL2.50ch06	4925201	4925700	CG_hyper
SL2.50ch06	5504201	5504500	CG_hyper
SL2.50ch06	5677401	5677700	CG_hyper
SL2.50ch06	6167801	6168100	CG_hyper
SL2.50ch06	6262201	6262700	CG_hyper
SL2.50ch06	6686601	6686900	CG_hyper
SL2.50ch06	6710201	6710900	CG_hyper
SL2.50ch06	6991001	6991300	CG_hyper
SL2.50ch06	7312601	7312900	CG_hyper
SL2.50ch06	7407001	7407500	CG_hyper
SL2.50ch06	7411601	7411900	CG_hyper
SL2.50ch06	7823001	7823300	CG_hyper
SL2.50ch06	7864401	7864700	CG_hyper
SL2.50ch06	8542201	8542700	CG_hyper
SL2.50ch06	8542801	8543300	CG_hyper
SL2.50ch06	12352001	12352500	CG_hyper
SL2.50ch06	12980401	12980700	CG_hyper
SL2.50ch06	13123201	13123700	CG_hyper
SL2.50ch06	13593401	13593700	CG_hyper
SL2.50ch06	14023201	14023500	CG_hyper
SL2.50ch06	14850801	14851100	CG_hyper
SL2.50ch06	15535601	15535900	CG_hyper
SL2.50ch06	18071401	18071700	CG_hyper
SL2.50ch06	19120201	19120700	CG_hyper
SL2.50ch06	19349001	19349300	CG_hyper
SL2.50ch06	19577401	19577700	CG_hyper
SL2.50ch06	19853401	19853700	CG_hyper
SL2.50ch06	19865201	19865300	CG_hyper
SL2.50ch06	20044601	20044900	CG_hyper
SL2.50ch06	20494201	20494500	CG_hyper
SL2.50ch06	20889001	20889500	CG_hyper
SL2.50ch06	21170601	21170900	CG_hyper
SL2.50ch06	21309601	21309900	CG_hyper
SL2.50ch06	21362001	21362300	CG_hyper
SL2.50ch06	21496201	21496500	CG_hyper
SL2.50ch06	21712601	21712900	CG_hyper
SL2.50ch06	21729001	21729300	CG_hyper
SL2.50ch06	22459601	22459900	CG_hyper
SL2.50ch06	22680001	22680300	CG_hyper
SL2.50ch06	23228601	23228900	CG_hyper
SL2.50ch06	23242801	23243100	CG_hyper
SL2.50ch06	23412601	23412900	CG_hyper
SL2.50ch06	23422801	23423100	CG_hyper
SL2.50ch06	23487601	23487900	CG_hyper
SL2.50ch06	24181201	24181500	CG_hyper
SL2.50ch06	24243201	24243500	CG_hyper
SL2.50ch06	24244601	24244700	CG_hyper
SL2.50ch06	24244801	24245100	CG_hyper
SL2.50ch06	24330001	24330300	CG_hyper
SL2.50ch06	24330401	24330900	CG_hyper
SL2.50ch06	24579201	24579500	CG_hyper
SL2.50ch06	24662401	24662700	CG_hyper
SL2.50ch06	25007601	25008100	CG_hyper
SL2.50ch06	25036801	25037100	CG_hyper
SL2.50ch06	25243601	25243900	CG_hyper
SL2.50ch06	25616001	25616500	CG_hyper
SL2.50ch06	25657401	25657700	CG_hyper
SL2.50ch06	26097801	26098100	CG_hyper
SL2.50ch06	26115201	26115500	CG_hyper
SL2.50ch06	26410401	26410700	CG_hyper
SL2.50ch06	27000601	27001300	CG_hyper
SL2.50ch06	27006201	27006500	CG_hyper
SL2.50ch06	27110601	27110900	CG_hyper
SL2.50ch06	27642801	27643100	CG_hyper
SL2.50ch06	28497001	28497500	CG_hyper
SL2.50ch06	28848601	28848900	CG_hyper
SL2.50ch06	28893001	28893300	CG_hyper
SL2.50ch06	29043001	29043300	CG_hyper
SL2.50ch06	30059001	30059300	CG_hyper
SL2.50ch06	30553801	30554300	CG_hyper
SL2.50ch06	30734601	30735100	CG_hyper
SL2.50ch06	31046201	31046700	CG_hyper
SL2.50ch06	31426201	31426500	CG_hyper
SL2.50ch06	31502401	31502700	CG_hyper
SL2.50ch06	31682201	31682500	CG_hyper
SL2.50ch06	32298201	32298500	CG_hyper
SL2.50ch06	32394601	32394700	CG_hyper
SL2.50ch06	32437401	32437700	CG_hyper
SL2.50ch06	32451601	32452100	CG_hyper
SL2.50ch06	32466601	32466900	CG_hyper
SL2.50ch06	32574801	32575100	CG_hyper
SL2.50ch06	32807401	32807700	CG_hyper
SL2.50ch06	32959801	32960100	CG_hyper
SL2.50ch06	33101201	33101500	CG_hyper
SL2.50ch06	33139401	33139700	CG_hyper
SL2.50ch06	33140401	33140700	CG_hyper
SL2.50ch06	33685801	33686300	CG_hyper
SL2.50ch06	33689201	33689700	CG_hyper
SL2.50ch06	34217001	34217300	CG_hyper
SL2.50ch06	34272201	34272700	CG_hyper
SL2.50ch06	34359401	34359900	CG_hyper
SL2.50ch06	34362401	34362700	CG_hyper
SL2.50ch06	34463401	34463900	CG_hyper
SL2.50ch06	34507201	34507500	CG_hyper
SL2.50ch06	34574801	34575100	CG_hyper
SL2.50ch06	34606401	34606700	CG_hyper
SL2.50ch06	34786801	34787300	CG_hyper
SL2.50ch06	35023401	35023900	CG_hyper
SL2.50ch06	35024201	35024500	CG_hyper
SL2.50ch06	35054401	35054700	CG_hyper
SL2.50ch06	35289801	35290100	CG_hyper
SL2.50ch06	35807001	35807300	CG_hyper
SL2.50ch06	35844401	35844700	CG_hyper
SL2.50ch06	35964801	35965100	CG_hyper
SL2.50ch06	35971401	35971700	CG_hyper
SL2.50ch06	36024201	36024500	CG_hyper
SL2.50ch06	36216001	36216300	CG_hyper
SL2.50ch06	36515001	36515500	CG_hyper
SL2.50ch06	36683001	36683300	CG_hyper
SL2.50ch06	36701601	36701900	CG_hyper
SL2.50ch06	36913401	36913700	CG_hyper
SL2.50ch06	36984201	36984500	CG_hyper
SL2.50ch06	37247801	37248100	CG_hyper
SL2.50ch06	37276201	37276700	CG_hyper
SL2.50ch06	37355201	37355300	CG_hyper
SL2.50ch06	37585401	37585900	CG_hyper
SL2.50ch06	37680601	37680900	CG_hyper
SL2.50ch06	37702201	37702500	CG_hyper
SL2.50ch06	37715001	37715500	CG_hyper
SL2.50ch06	37770801	37771100	CG_hyper
SL2.50ch06	37815001	37815500	CG_hyper
SL2.50ch06	37846201	37846500	CG_hyper
SL2.50ch06	37869201	37869500	CG_hyper
SL2.50ch06	37871001	37871300	CG_hyper
SL2.50ch06	37978601	37979100	CG_hyper
SL2.50ch06	38199001	38199300	CG_hyper
SL2.50ch06	38200001	38200300	CG_hyper
SL2.50ch06	38207201	38207900	CG_hyper
SL2.50ch06	38296201	38296700	CG_hyper
SL2.50ch06	38317801	38317900	CG_hyper
SL2.50ch06	38428801	38429300	CG_hyper
SL2.50ch06	38479201	38479500	CG_hyper
SL2.50ch06	38480201	38480500	CG_hyper
SL2.50ch06	38742601	38743100	CG_hyper
SL2.50ch06	38843201	38843700	CG_hyper
SL2.50ch06	38953601	38953900	CG_hyper
SL2.50ch06	39074401	39074700	CG_hyper
SL2.50ch06	39177601	39177900	CG_hyper
SL2.50ch06	39256601	39256900	CG_hyper
SL2.50ch06	39319001	39319300	CG_hyper
SL2.50ch06	39503401	39503700	CG_hyper
SL2.50ch06	39528401	39528700	CG_hyper
SL2.50ch06	39616401	39616700	CG_hyper
SL2.50ch06	39622601	39622900	CG_hyper
SL2.50ch06	39673001	39673100	CG_hyper
SL2.50ch06	39674801	39675100	CG_hyper
SL2.50ch06	39686801	39687100	CG_hyper
SL2.50ch06	39687201	39687500	CG_hyper
SL2.50ch06	39687801	39688100	CG_hyper
SL2.50ch06	39789801	39790100	CG_hyper
SL2.50ch06	39812601	39812700	CG_hyper
SL2.50ch06	40009801	40010100	CG_hyper
SL2.50ch06	40036601	40036900	CG_hyper
SL2.50ch06	40072801	40073100	CG_hyper
SL2.50ch06	40073201	40073500	CG_hyper
SL2.50ch06	40227601	40227900	CG_hyper
SL2.50ch06	40241201	40241500	CG_hyper
SL2.50ch06	40670601	40670900	CG_hyper
SL2.50ch06	40766001	40766300	CG_hyper
SL2.50ch06	40795001	40795300	CG_hyper
SL2.50ch06	40845801	40846100	CG_hyper
SL2.50ch06	40939601	40939900	CG_hyper
SL2.50ch06	41155801	41156100	CG_hyper
SL2.50ch06	41263801	41264100	CG_hyper
SL2.50ch06	41349401	41349700	CG_hyper
SL2.50ch06	41365601	41365900	CG_hyper
SL2.50ch06	41639001	41639300	CG_hyper
SL2.50ch06	41657801	41657900	CG_hyper
SL2.50ch06	41936001	41936300	CG_hyper
SL2.50ch06	42015801	42016300	CG_hyper
SL2.50ch06	42027801	42027900	CG_hyper
SL2.50ch06	42077601	42078100	CG_hyper
SL2.50ch06	42471201	42471500	CG_hyper
SL2.50ch06	42728201	42728700	CG_hyper
SL2.50ch06	42917601	42917900	CG_hyper
SL2.50ch06	43166401	43166700	CG_hyper
SL2.50ch06	43183601	43183900	CG_hyper
SL2.50ch06	43186001	43186500	CG_hyper
SL2.50ch06	43188001	43188300	CG_hyper
SL2.50ch06	43351801	43352100	CG_hyper
SL2.50ch06	43439201	43439500	CG_hyper
SL2.50ch06	43557201	43557300	CG_hyper
SL2.50ch06	43615201	43615500	CG_hyper
SL2.50ch06	43616001	43616300	CG_hyper
SL2.50ch06	43617601	43617900	CG_hyper
SL2.50ch06	43810001	43810300	CG_hyper
SL2.50ch06	43822201	43822500	CG_hyper
SL2.50ch06	44045601	44045900	CG_hyper
SL2.50ch06	44258201	44258500	CG_hyper
SL2.50ch06	44375601	44376100	CG_hyper
SL2.50ch06	44419201	44419500	CG_hyper
SL2.50ch06	44571001	44571300	CG_hyper
SL2.50ch06	44596201	44596500	CG_hyper
SL2.50ch06	44635201	44635500	CG_hyper
SL2.50ch06	44783201	44783500	CG_hyper
SL2.50ch06	44822001	44822500	CG_hyper
SL2.50ch06	44993601	44993900	CG_hyper
SL2.50ch06	45047801	45048100	CG_hyper
SL2.50ch06	45090801	45091100	CG_hyper
SL2.50ch06	45140601	45140900	CG_hyper
SL2.50ch06	45263801	45264100	CG_hyper
SL2.50ch06	45270401	45270700	CG_hyper
SL2.50ch06	45421801	45422100	CG_hyper
SL2.50ch06	45449601	45449900	CG_hyper
SL2.50ch06	45450001	45450300	CG_hyper
SL2.50ch06	45694401	45694700	CG_hyper
SL2.50ch06	45905001	45905300	CG_hyper
SL2.50ch06	46069801	46070100	CG_hyper
SL2.50ch06	46244001	46244300	CG_hyper
SL2.50ch06	46303801	46304100	CG_hyper
SL2.50ch06	46337201	46337700	CG_hyper
SL2.50ch06	47018601	47019100	CG_hyper
SL2.50ch06	47112601	47112900	CG_hyper
SL2.50ch06	47119001	47119300	CG_hyper
SL2.50ch06	47144001	47144300	CG_hyper
SL2.50ch06	47267201	47267500	CG_hyper
SL2.50ch06	47306601	47306900	CG_hyper
SL2.50ch06	47336001	47336300	CG_hyper
SL2.50ch06	47339601	47339700	CG_hyper
SL2.50ch06	47421201	47421500	CG_hyper
SL2.50ch06	47425801	47426100	CG_hyper
SL2.50ch06	47545201	47545500	CG_hyper
SL2.50ch06	47550201	47550700	CG_hyper
SL2.50ch06	47622201	47622500	CG_hyper
SL2.50ch06	47658201	47658500	CG_hyper
SL2.50ch06	47723401	47723700	CG_hyper
SL2.50ch06	47755001	47755500	CG_hyper
SL2.50ch06	47841601	47841900	CG_hyper
SL2.50ch06	47953601	47953900	CG_hyper
SL2.50ch06	48051801	48052300	CG_hyper
SL2.50ch06	48091401	48091900	CG_hyper
SL2.50ch06	48282001	48282300	CG_hyper
SL2.50ch06	48312801	48313100	CG_hyper
SL2.50ch06	48473601	48473900	CG_hyper
SL2.50ch06	48530401	48530700	CG_hyper
SL2.50ch06	48602601	48602900	CG_hyper
SL2.50ch06	48668201	48668500	CG_hyper
SL2.50ch06	48753401	48753700	CG_hyper
SL2.50ch06	48912201	48912700	CG_hyper
SL2.50ch06	49109201	49109500	CG_hyper
SL2.50ch06	49161801	49162100	CG_hyper
SL2.50ch06	49288601	49288900	CG_hyper
SL2.50ch06	49315601	49315900	CG_hyper
SL2.50ch06	49316201	49316500	CG_hyper
SL2.50ch06	49330401	49330700	CG_hyper
SL2.50ch06	49355601	49355900	CG_hyper
SL2.50ch07	17601	17900	CG_hyper
SL2.50ch07	53001	53300	CG_hyper
SL2.50ch07	261601	261900	CG_hyper
SL2.50ch07	375801	376300	CG_hyper
SL2.50ch07	383401	383900	CG_hyper
SL2.50ch07	506601	506900	CG_hyper
SL2.50ch07	526401	526900	CG_hyper
SL2.50ch07	541001	541300	CG_hyper
SL2.50ch07	616601	616900	CG_hyper
SL2.50ch07	886601	887100	CG_hyper
SL2.50ch07	889401	889500	CG_hyper
SL2.50ch07	1049001	1049300	CG_hyper
SL2.50ch07	1061201	1061500	CG_hyper
SL2.50ch07	1107601	1107900	CG_hyper
SL2.50ch07	1165801	1166100	CG_hyper
SL2.50ch07	1349801	1350100	CG_hyper
SL2.50ch07	1361401	1361700	CG_hyper
SL2.50ch07	1375801	1376100	CG_hyper
SL2.50ch07	1396401	1396700	CG_hyper
SL2.50ch07	1453601	1453900	CG_hyper
SL2.50ch07	1487201	1487500	CG_hyper
SL2.50ch07	1778001	1778300	CG_hyper
SL2.50ch07	1792601	1792900	CG_hyper
SL2.50ch07	1832601	1832900	CG_hyper
SL2.50ch07	1904401	1904700	CG_hyper
SL2.50ch07	2165801	2166100	CG_hyper
SL2.50ch07	2242401	2242700	CG_hyper
SL2.50ch07	2281801	2282100	CG_hyper
SL2.50ch07	2287801	2288100	CG_hyper
SL2.50ch07	2359401	2359700	CG_hyper
SL2.50ch07	2363601	2363900	CG_hyper
SL2.50ch07	2389001	2389300	CG_hyper
SL2.50ch07	2494801	2495100	CG_hyper
SL2.50ch07	2544001	2544300	CG_hyper
SL2.50ch07	2675001	2675300	CG_hyper
SL2.50ch07	2734001	2734300	CG_hyper
SL2.50ch07	2752801	2753100	CG_hyper
SL2.50ch07	2769401	2769900	CG_hyper
SL2.50ch07	2901801	2901900	CG_hyper
SL2.50ch07	2922601	2922900	CG_hyper
SL2.50ch07	3026401	3026900	CG_hyper
SL2.50ch07	3078001	3078300	CG_hyper
SL2.50ch07	3107401	3107900	CG_hyper
SL2.50ch07	3152801	3153100	CG_hyper
SL2.50ch07	3162601	3162900	CG_hyper
SL2.50ch07	3163601	3163900	CG_hyper
SL2.50ch07	3219601	3220100	CG_hyper
SL2.50ch07	3264201	3264300	CG_hyper
SL2.50ch07	3264401	3264900	CG_hyper
SL2.50ch07	3312801	3313100	CG_hyper
SL2.50ch07	3563201	3563500	CG_hyper
SL2.50ch07	3711201	3711700	CG_hyper
SL2.50ch07	3771601	3771900	CG_hyper
SL2.50ch07	3904601	3904900	CG_hyper
SL2.50ch07	3920801	3921100	CG_hyper
SL2.50ch07	4075601	4075900	CG_hyper
SL2.50ch07	4186801	4186900	CG_hyper
SL2.50ch07	4312801	4313100	CG_hyper
SL2.50ch07	4327001	4327300	CG_hyper
SL2.50ch07	4498601	4498900	CG_hyper
SL2.50ch07	4533201	4533700	CG_hyper
SL2.50ch07	4564001	4564300	CG_hyper
SL2.50ch07	4665001	4665300	CG_hyper
SL2.50ch07	4683601	4683900	CG_hyper
SL2.50ch07	4806601	4806900	CG_hyper
SL2.50ch07	4924401	4924900	CG_hyper
SL2.50ch07	5043201	5043500	CG_hyper
SL2.50ch07	5051601	5051900	CG_hyper
SL2.50ch07	5420001	5420300	CG_hyper
SL2.50ch07	5652201	5652500	CG_hyper
SL2.50ch07	5668801	5669700	CG_hyper
SL2.50ch07	5947001	5947300	CG_hyper
SL2.50ch07	6046601	6046900	CG_hyper
SL2.50ch07	6106201	6106700	CG_hyper
SL2.50ch07	6172201	6172500	CG_hyper
SL2.50ch07	6303601	6303900	CG_hyper
SL2.50ch07	6336401	6336700	CG_hyper
SL2.50ch07	6385401	6385700	CG_hyper
SL2.50ch07	6400401	6400900	CG_hyper
SL2.50ch07	6401601	6401900	CG_hyper
SL2.50ch07	6538201	6538500	CG_hyper
SL2.50ch07	6538601	6539100	CG_hyper
SL2.50ch07	6771001	6771300	CG_hyper
SL2.50ch07	6814001	6814300	CG_hyper
SL2.50ch07	6827801	6828100	CG_hyper
SL2.50ch07	6847001	6847300	CG_hyper
SL2.50ch07	6862601	6862900	CG_hyper
SL2.50ch07	7012201	7012500	CG_hyper
SL2.50ch07	7125001	7125500	CG_hyper
SL2.50ch07	7161401	7161700	CG_hyper
SL2.50ch07	7192201	7192500	CG_hyper
SL2.50ch07	7330601	7330900	CG_hyper
SL2.50ch07	7396801	7397300	CG_hyper
SL2.50ch07	7399401	7399700	CG_hyper
SL2.50ch07	7609001	7609300	CG_hyper
SL2.50ch07	7631401	7631500	CG_hyper
SL2.50ch07	7673001	7673300	CG_hyper
SL2.50ch07	7769801	7770100	CG_hyper
SL2.50ch07	7804001	7804500	CG_hyper
SL2.50ch07	7804801	7805300	CG_hyper
SL2.50ch07	7806401	7806700	CG_hyper
SL2.50ch07	7827601	7828100	CG_hyper
SL2.50ch07	7828401	7828900	CG_hyper
SL2.50ch07	7881801	7882100	CG_hyper
SL2.50ch07	7885201	7885500	CG_hyper
SL2.50ch07	7975401	7975700	CG_hyper
[truncated: 10,340 more rows]
