# Supplementary material for: Paramutation-like features of multiple natural epialleles in tomato
Source: BMC Genomics. 2018 Mar 20;19:203. doi: 10.1186/s12864-018-4590-4 (PMC5859443; doi:10.1186/s12864-018-4590-4)
Supplement: Supplementary file 3 — DMRs shared between introgression lines and hypermethylated in all cytosine contexts. Average proportion of methylated cytosines between two replicates, for each context and genotype. Tsv format. (TXT 4 kb) [file 12864_2018_4590_MOESM3_ESM.txt]

chr	start	end	M82_CG	IL11_CG	IL25_CG	IL83_CG	M82_CHG	IL11_CHG	IL25_CHG	IL83_CHG	M82_CHH	IL11_CHH	IL25_CHH	IL83_CHH
SL2.50ch02	7270001	7270300	2	96	96	97	5	76	79	80	0	12	11	14
SL2.50ch03	55128601	55128900	35	86	98	98	2	70	76	84	1	12	14	12
SL2.50ch03	55445001	55445300	66	94	96	94	7	92	88	88	2	20	18	20
SL2.50ch03	64696801	64697300	5	43	38	46	6	61	56	60	2	22	21	20
SL2.50ch03	70423001	70423100	0	74	88	60	5	30	76	25	7	23	27	18
SL2.50ch05	59747801	59748100	3	96	99	98	4	93	96	87	1	13	12	18
SL2.50ch06	24244601	24244700	50	100	89	86	22	78	75	74	1	11	8	9
SL2.50ch06	24330201	24330300	0	90	98	100	10	88	92	91	1	16	14	12
SL2.50ch06	24330401	24330500	4	100	98	98	NaN	NaN	NaN	NaN	0	28	18	26
SL2.50ch06	24330601	24330900	36	98	97	97	42	96	81	87	3	36	20	30
SL2.50ch06	34272201	34272500	64	98	97	97	38	86	84	88	4	16	14	20
SL2.50ch08	50091401	50091500	16	93	92	100	4	94	98	96	1	18	12	17
SL2.50ch08	51145601	51145900	57	94	96	96	12	90	88	86	1	16	12	12
SL2.50ch08	54487201	54487500	2	62	30	52	1	60	58	61	1	31	26	29
SL2.50ch09	456801	457100	54	95	96	100	24	94	88	94	2	17	14	14
SL2.50ch09	14192801	14192900	84	90	72	100	6	76	62	91	0	13	12	9
SL2.50ch09	61962201	61962500	56	98	94	98	10	86	90	83	5	26	22	28
SL2.50ch09	61963201	61963700	46	96	96	96	1	85	84	84	2	14	12	16
SL2.50ch09	61963801	61964100	2	92	98	93	1	92	98	92	0	15	14	17
SL2.50ch09	61964201	61964300	94	92	88	98	75	100	90	96	7	19	18	18
SL2.50ch11	5202401	5202700	40	98	99	95	7	88	80	64	1	16	12	12
SL2.50ch11	8613201	8613500	6	36	38	36	2	60	67	67	0	26	32	40
SL2.50ch11	30884201	30884300	96	98	99	92	16	100	99	100	2	24	18	18
SL2.50ch11	45642601	45643100	5	94	98	92	0	81	83	90	2	13	12	18
SL2.50ch12	62124801	62125100	0	98	94	49	2	64	52	50	2	22	20	30
SL2.50ch02	7270001	7270300	2	96	96	97	5	76	79	80	0	12	11	14
SL2.50ch03	55128601	55128900	35	86	98	98	2	70	76	84	1	12	14	12
SL2.50ch03	55445001	55445300	66	94	96	94	7	92	88	88	2	20	18	20
SL2.50ch03	64696801	64697300	5	43	38	46	6	61	56	60	2	22	21	20
SL2.50ch03	70423001	70423100	0	74	88	60	5	30	76	25	7	23	27	18
SL2.50ch05	59747801	59748100	3	96	99	98	4	93	96	87	1	13	12	18
SL2.50ch06	24244601	24244700	50	100	89	86	22	78	75	74	1	11	8	9
SL2.50ch06	24330201	24330300	0	90	98	100	10	88	92	91	1	16	14	12
SL2.50ch06	24330401	24330500	4	100	98	98	NaN	NaN	NaN	NaN	0	28	18	26
SL2.50ch06	24330601	24330900	36	98	97	97	42	96	81	87	3	36	20	30
SL2.50ch06	34272201	34272500	64	98	97	97	38	86	84	88	4	16	14	20
SL2.50ch08	50091401	50091500	16	93	92	100	4	94	98	96	1	18	12	17
SL2.50ch08	51145601	51145900	57	94	96	96	12	90	88	86	1	16	12	12
SL2.50ch08	54487201	54487500	2	62	30	52	1	60	58	61	1	31	26	29
SL2.50ch09	456801	457100	54	95	96	100	24	94	88	94	2	17	14	14
SL2.50ch09	14192801	14192900	84	90	72	100	6	76	62	91	0	13	12	9
SL2.50ch09	61962201	61962500	56	98	94	98	10	86	90	83	5	26	22	28
SL2.50ch09	61963201	61963700	46	96	96	96	1	85	84	84	2	14	12	16
SL2.50ch09	61963801	61964100	2	92	98	93	1	92	98	92	0	15	14	17
SL2.50ch09	61964201	61964300	94	92	88	98	75	100	90	96	7	19	18	18
SL2.50ch11	5202401	5202700	40	98	99	95	7	88	80	64	1	16	12	12
SL2.50ch11	8613201	8613500	6	36	38	36	2	60	67	67	0	26	32	40
SL2.50ch11	30884201	30884300	96	98	99	92	16	100	99	100	2	24	18	18
SL2.50ch11	45642601	45643100	5	94	98	92	0	81	83	90	2	13	12	18
SL2.50ch12	62124801	62125100	0	98	94	49	2	64	52	50	2	22	20	30
SL2.50ch02	7270001	7270300	2	96	96	97	5	76	79	80	0	12	11	14
SL2.50ch03	55128601	55128900	35	86	98	98	2	70	76	84	1	12	14	12
SL2.50ch03	55445001	55445300	66	94	96	94	7	92	88	88	2	20	18	20
SL2.50ch03	64696801	64697300	5	43	38	46	6	61	56	60	2	22	21	20
SL2.50ch03	70423001	70423100	0	74	88	60	5	30	76	25	7	23	27	18
SL2.50ch05	59747801	59748100	3	96	99	98	4	93	96	87	1	13	12	18
SL2.50ch06	24244601	24244700	50	100	89	86	22	78	75	74	1	11	8	9
SL2.50ch06	24330201	24330300	0	90	98	100	10	88	92	91	1	16	14	12
SL2.50ch06	24330401	24330500	4	100	98	98	NaN	NaN	NaN	NaN	0	28	18	26
SL2.50ch06	24330601	24330900	36	98	97	97	42	96	81	87	3	36	20	30
SL2.50ch06	34272201	34272500	64	98	97	97	38	86	84	88	4	16	14	20
SL2.50ch08	50091401	50091500	16	93	92	100	4	94	98	96	1	18	12	17
SL2.50ch08	51145601	51145900	57	94	96	96	12	90	88	86	1	16	12	12
SL2.50ch08	54487201	54487500	2	62	30	52	1	60	58	61	1	31	26	29
SL2.50ch09	456801	457100	54	95	96	100	24	94	88	94	2	17	14	14
SL2.50ch09	14192801	14192900	84	90	72	100	6	76	62	91	0	13	12	9
SL2.50ch09	61962201	61962500	56	98	94	98	10	86	90	83	5	26	22	28
SL2.50ch09	61963201	61963700	46	96	96	96	1	85	84	84	2	14	12	16
SL2.50ch09	61963801	61964100	2	92	98	93	1	92	98	92	0	15	14	17
SL2.50ch09	61964201	61964300	94	92	88	98	75	100	90	96	7	19	18	18
SL2.50ch11	5202401	5202700	40	98	99	95	7	88	80	64	1	16	12	12
SL2.50ch11	8613201	8613500	6	36	38	36	2	60	67	67	0	26	32	40
SL2.50ch11	30884201	30884300	96	98	99	92	16	100	99	100	2	24	18	18
SL2.50ch11	45642601	45643100	5	94	98	92	0	81	83	90	2	13	12	18
SL2.50ch12	62124801	62125100	0	98	94	49	2	64	52	50	2	22	20	30
