# Supplementary material for: Paramutation-like features of multiple natural epialleles in tomato
Source: BMC Genomics. 2018 Mar 20;19:203. doi: 10.1186/s12864-018-4590-4 (PMC5859443; doi:10.1186/s12864-018-4590-4)
Supplement: Supplementary file 4 — DMRs shared between introgression lines and hypomethylated in all cytosine contexts. Average proportion of methylated cytosines between two replicates, for each context and genotype. Tsv format. (TXT 1 kb) [file 12864_2018_4590_MOESM4_ESM.txt]

chr	start	end	M82_CG	IL11_CG	IL25_CG	IL83_CG	M82_CHG	IL11_CHG	IL25_CHG	IL83_CHG	M82_CHH	IL11_CHH	IL25_CHH	IL83_CHH
SL2.50ch01	87137601	87137900	93	48	33	49	76	6	0	5	16	2	2	4
SL2.50ch03	65530401	65530500	84	12	0	0	80	0	0	0	26	0	0	4
SL2.50ch03	65530801	65531300	97	47	30	61	92	2	1	8	16	0	1	4
SL2.50ch03	68920201	68920500	98	9	32	9	92	4	32	4	34	12	18	11
SL2.50ch08	51665801	51666100	53	1	1	2	42	1	2	4	14	0	2	4
SL2.50ch09	69214401	69214700	94	20	38	40	92	16	27	37	14	1	3	3
SL2.50ch10	42933401	42933500	100	0	0	0	74	0	0	6	12	1	0	4
SL2.50ch10	55936601	55936900	95	1	0	5	79	2	4	2	14	1	0	2
SL2.50ch11	8744801	8744900	100	0	0	4	94	0	16	4	18	1	2	6
SL2.50ch11	55312801	55312900	57	19	13	28	24	1	0	2	12	2	2	4
SL2.50ch01	87137601	87137900	93	48	33	49	76	6	0	5	16	2	2	4
SL2.50ch03	65530401	65530500	84	12	0	0	80	0	0	0	26	0	0	4
SL2.50ch03	65530801	65531300	97	47	30	61	92	2	1	8	16	0	1	4
SL2.50ch03	68920201	68920500	98	9	32	9	92	4	32	4	34	12	18	11
SL2.50ch08	51665801	51666100	53	1	1	2	42	1	2	4	14	0	2	4
SL2.50ch09	69214401	69214700	94	20	38	40	92	16	27	37	14	1	3	3
SL2.50ch10	42933401	42933500	100	0	0	0	74	0	0	6	12	1	0	4
SL2.50ch10	55936601	55936900	95	1	0	5	79	2	4	2	14	1	0	2
SL2.50ch11	8744801	8744900	100	0	0	4	94	0	16	4	18	1	2	6
SL2.50ch11	55312801	55312900	57	19	13	28	24	1	0	2	12	2	2	4
SL2.50ch01	87137601	87137900	93	48	33	49	76	6	0	5	16	2	2	4
SL2.50ch03	65530401	65530500	84	12	0	0	80	0	0	0	26	0	0	4
SL2.50ch03	65530801	65531300	97	47	30	61	92	2	1	8	16	0	1	4
SL2.50ch03	68920201	68920500	98	9	32	9	92	4	32	4	34	12	18	11
SL2.50ch08	51665801	51666100	53	1	1	2	42	1	2	4	14	0	2	4
SL2.50ch09	69214401	69214700	94	20	38	40	92	16	27	37	14	1	3	3
SL2.50ch10	42933401	42933500	100	0	0	0	74	0	0	6	12	1	0	4
SL2.50ch10	55936601	55936900	95	1	0	5	79	2	4	2	14	1	0	2
SL2.50ch11	8744801	8744900	100	0	0	4	94	0	16	4	18	1	2	6
SL2.50ch11	55312801	55312900	57	19	13	28	24	1	0	2	12	2	2	4
