# Supplementary material for: Paramutation-like features of multiple natural epialleles in tomato
Source: BMC Genomics. 2018 Mar 20;19:203. doi: 10.1186/s12864-018-4590-4 (PMC5859443; doi:10.1186/s12864-018-4590-4)
Supplement: Supplementary file 10 — Oligonucleotides used in this study. Tsv format. (TXT 1 kb) [file 12864_2018_4590_MOESM10_ESM.txt]

Application	Name	Sequence(5'-3')
genotyping	TG510 fw	AATGATTGAGGATGGTGATGCT
	TG510 rv	CGGCAAGAAGTTTGCTCTTC
	H06 fw	GGAAACGAATTCAAAAGGAGAAGTATGA
	H06 rv	CTAGAGACCGAAATGCAAAATCAAATTG
VIGS	H06_TRV fw	CCGGTACCGGAAACGAATTCAAAAGGAGAAGTATG
	H06_TRV rv	CCCTCGAGCTAGAGACCGAAATGCAAAATCAAATTG
qRT-PCR	tip41 fw	ATGGAGTTTTTGAGTCTTCTGC
	tip41 rv	GCTGCGTTTCTGGCTTAG
	TRV fw	TCTGTTTCTGTGTATAGACTGTTTGAG
	TRV rv	GTAATAACGCTTACGTAGGCGAG
	TRV_H06 fw	TGTTTGCCCAAATCTGTGTATC
	TRV_H06 rv	TGTTCAGGCGGTTCTTGTGTGTC
Sanger bisulfite	H06_bisul fw	GGAAAYGAATTTAAAAGGAGAAGTATGA
	H06_bisul rv	CATCTCTAAAAACCRAAATACAAAATCAAATTA
	H06_pennellii_bisul fw	GGAAAYGAATTTAAAAGGAGAAATATGA
	H06_pennellii bisul rv	CCTCTTTAAAAACCCAAATRCAAAATCAAATTA
McrBC	H06 fw	GGAAACGAATTCAAAAGGAGAAGTATGA
	H06 rv	CTAGAGACCGAAATGCAAAATCAAATTG
	Hyper1 fw	GTTCTGAGACGTTGGGAGTGAT
	Hyper1 rv	TCTTGGAGATGCACACTTATCTCA
	Hyper2 fw	ACAACATTGTTACATATCCTCCACA
	Hyper2 rv	TAACACATGCTCCGCACAGA
	Hyper3 fw	CGATCTTCAAAAAGATGGCGGA
	Hyper3 rv	AATTAAGCAACAGCCACAACCC
	Hyper4 fw	AGAGATGAAGTTGAAGCCAGGG
	Hyper4 rv	GGTGACCCATTCGGTGAGATTA
	Hyper5 fw	TCTCCATCTCCGGTTGCTTTAC
	Hyper5 rv	TTTTGCTTCGGGCTTGATGATG
	Hyper6 fw	AAGCAGTGAGACTATGATAAATCTTC
	Hyper6 rv	CTGCAGAATGCTGTGACAAACTAA
	Hyper7 fw	ATAGGGATGTCAAAATCAGCCC
	Hyper7 rv	CCGCAACCTACTCAATTTTTCCC
	Hyper8 fw	CAAGTCTATGGTTAAGTTTCAGTTCT
	Hyper8 rv	ACCCAGTGATTGGCCATAAGTAAT
	Hyper9 fw	ACCCATGGAGTTTTCCTATCGAA
	Hyper9 rv	ATTCTTGAATGCTTGCACTAGAT
	Hypo1 fw	TTGGATTGGGAGAGGCTTCAAT
	Hypo1 rv	TTGTATTACTTGTTGGTGTTATGGT
	Hypo2 fw	TCAATCCAGACGAGCTATTAGT
	Hypo2 rv	TGGTAATGGACAACTCGCCTAT
	Hypo3 fw	TTGATGGCATCCATTTTTCATACA
	Hypo3 rv	ATACGGTTGCGTTTCTTGCTTC
	Hypo4 fw	AGGTTAGCCCCCGACATTATTC
	Hypo4 rv	TGTGGACATTTTGAAGAAAAAGGA
	Hypo5 fw	CAAGAAGACCCCAAATTCATGCTT
	Hypo5 rv	CAATCTATCGCAAACGCGAGG
	Hypo6 fw	ACAACAAATATGCTGCCCAAGA
	Hypo6 rv	GAGGTTCAATGCAGAGCACAC
	Hypo7 fw	TCCACATTTTGTTAAGAATGTATGATG
	Hypo7 rv	GTCCTTTTTACCTGTGCGTTCA
	Hypo8 fw	ATCGTTCATTATCTCGTCATGCT
	Hypo8 rv	TTGTCATGTCGATCAAATCAGCC
