# Supplementary material for: Paramutation-like features of multiple natural epialleles in tomato
Source: BMC Genomics. 2018 Mar 20;19:203. doi: 10.1186/s12864-018-4590-4 (PMC5859443; doi:10.1186/s12864-018-4590-4)
Supplement: Supplementary file 11 — H06 sequences for S. lycopersicum cv. M82, S. pimpinellifolium and S. pennellii LA0716. Fasta format. (FASTA 1 kb) [file 12864_2018_4590_MOESM11_ESM.fasta]

>Solanum_lycopersicum cv. M82 and Micro-Tom
AATGATACACAGATTTGGGCAAACAACACAACATAATATATGCT
ATCCAAATTTCTCGAATGAACGTATCCCCTGTGATAATAAAAATCTACTATTGTCTGAAG
ACGCATGATATAGTCACTTGTCCTTATTGTCAGTGATCTTGTTGTGTCTTCCTCCGTAGC
AATGATTTCTTGTACATATTCCATTGGCATTTCACCCTTTTTCGACCATTTCGACATGTC
TTTTTATCAGATCCGCAATGATATAGTTAAGATGAATCGTGTGAGAGGAAACGAGACAAA
AGTAGGTAGCTGATGTATATAGAATACTACACATAAACTATCATTATCAAAACAATTACA
CAAGGAAAATCATTTTTGAAGATAACACATATGATACCAAACAAAGTAGCCAATATTGTA
TTTCCATGTTTTAGTTTAAGTAGAATGTCGATTTCTTTATAGACTTTGGAGAAGTTAT
>Solanum_pennellii LA0716
AATGATGCACAGATTTGGGCAAACAGAGCAACATAATATATGTCATCCAAATTTCTCGAA
TTAACATATCCCCATGATAATTAAAATCAACTATTGTCTGAAGACGCATAATATAGTCAC
TTGTCATTAGTGTCAGTGATTTTGTTGTGTCTTTCTCCATATCAATGACTTCTTGTACAT
ATTCCATTGGCATTTCACACTCTTCGACCAATTCAAACATGTCTTTTTATCAGATCCGCA
ATGATATAGTTAAAATTCGTTAACTCGCGTGAGATAAAACGAGACAAAAGTAGTTAGCTA
ATGTATATAGAATACTACACATAAACTATCATTATCAAAACAAAACAATTACAAAAGGAA
GATCCTTTTTGAAGATAACAGATATGACACCAAACAAAGTAACCAATATTGTATTTCCAT
GTTTTAGTTCAAGTAGGGTGTCGATTTCTTTACCGACTTTGGAGAAGTTAT
>Solanum_pimpinellifolium
AATGATACACAGATTTGGGCAAACAACACAACATAATATATGCGATCCAAATTTCTCGAA
TGAACGTATCCCCTGTGATAATAAAAATCTACTATTGTCTGAAGACGCATGATATAGTCA
CTTGTCCTTATTGTCAACGATCTTGTTGTGTCTTCCTCCGTAGCAGTGATTTCTTGTACA
TATTCCATTGGCATTTCACCCTTTTTCGACCATTTCGACATGTCTGATCCACAATGATAT
AGTTAAGATTCGTTAACTCTTGTGAGAGGAAACGAGACAAAAGTAGGTAGCTGATGTATA
TAGAATACTACACATAAACTATCATTATCAAAACAATTACACAAGGAAAATCATTTTTGA
AGATAACACATATGATACCAAACAAAGTAGCCAATATTGTATTTCCATGTTTTAGTTTAA
GTAGAATGTCGATTTCTTTATAGACTTTGGAGAAGTTAT
